# Supplementary material for: Influence of salt and temperature in the growth of pathogenic free-living amoebae
Source: Front Microbiol. 2024 Feb 15;15:1356452. doi: 10.3389/fmicb.2024.1356452 (PMC10902715; doi:10.3389/fmicb.2024.1356452)
Supplement: Supplementary file 1 [file Table_1.XLSX]

## Sheet: A
N. fowleri (Batocasitone + salt)
Figure 1
Tukey's multiple comparisons test	Summary	Adjusted P Value		Tukey's multiple comparisons test	Summary	Adjusted P Value		Tukey's multiple comparisons test	Summary	Adjusted P Value
0 h				1 g/L				5 g/L
20 ºC (1 g/L) vs. 26 ºC (1 g/L)	ns	>0,9999
20 ºC (1 g/L) vs. 28 ºC (1 g/L)	ns	>0,9999		20 ºC				20 ºC
20 ºC (1 g/L) vs. 37 ºC (1 g/L)	ns	>0,9999		0 h vs. 24 h	ns	>0,9999		0 h vs. 24 h	ns	>0,9999
20 ºC (1 g/L) vs. 20 ºC (5 g/L)	ns	>0,9999		0 h vs. 30 h	ns	>0,9999		0 h vs. 30 h	ns	>0,9999
20 ºC (1 g/L) vs. 26 ºC (5 g/L)	ns	>0,9999		0 h vs. 48 h	ns	>0,9999		0 h vs. 48 h	ns	>0,9999
20 ºC (1 g/L) vs. 28 ºC (5 g/L)	ns	>0,9999		0 h vs. 54 h	ns	>0,9999		0 h vs. 54 h	ns	0.9982
20 ºC (1 g/L) vs. 37 ºC (5 g/L)	ns	>0,9999		0 h vs. 72 h	ns	>0,9999		0 h vs. 72 h	ns	0.9992
26 ºC (1 g/L) vs. 28 ºC (1 g/L)	ns	>0,9999		24 h vs. 30 h	ns	>0,9999		24 h vs. 30 h	ns	>0,9999
26 ºC (1 g/L) vs. 37 ºC (1 g/L)	ns	>0,9999		24 h vs. 48 h	ns	>0,9999		24 h vs. 48 h	ns	0.9982
26 ºC (1 g/L) vs. 20 ºC (5 g/L)	ns	>0,9999		24 h vs. 54 h	ns	>0,9999		24 h vs. 54 h	ns	0.9877
26 ºC (1 g/L) vs. 26 ºC (5 g/L)	ns	>0,9999		24 h vs. 72 h	ns	>0,9999		24 h vs. 72 h	ns	0.9928
26 ºC (1 g/L) vs. 28 ºC (5 g/L)	ns	>0,9999		30 h vs. 48 h	ns	>0,9999		30 h vs. 48 h	ns	0.9999
26 ºC (1 g/L) vs. 37 ºC (5 g/L)	ns	>0,9999		30 h vs. 54 h	ns	>0,9999		30 h vs. 54 h	ns	0.9973
28 ºC (1 g/L) vs. 37 ºC (1 g/L)	ns	>0,9999		30 h vs. 72 h	ns	>0,9999		30 h vs. 72 h	ns	0.9988
28 ºC (1 g/L) vs. 20 ºC (5 g/L)	ns	>0,9999		48 h vs. 54 h	ns	>0,9999		48 h vs. 54 h	ns	>0,9999
28 ºC (1 g/L) vs. 26 ºC (5 g/L)	ns	>0,9999		48 h vs. 72 h	ns	>0,9999		48 h vs. 72 h	ns	>0,9999
28 ºC (1 g/L) vs. 28 ºC (5 g/L)	ns	>0,9999		54 h vs. 72 h	ns	>0,9999		54 h vs. 72 h	ns	>0,9999
28 ºC (1 g/L) vs. 37 ºC (5 g/L)	ns	>0,9999
37 ºC (1 g/L) vs. 20 ºC (5 g/L)	ns	>0,9999		26 ºC				26 ºC
37 ºC (1 g/L) vs. 26 ºC (5 g/L)	ns	>0,9999		0 h vs. 24 h	ns	>0,9999		0 h vs. 24 h	ns	>0,9999
37 ºC (1 g/L) vs. 28 ºC (5 g/L)	ns	>0,9999		0 h vs. 30 h	ns	>0,9999		0 h vs. 30 h	ns	0.9992
37 ºC (1 g/L) vs. 37 ºC (5 g/L)	ns	>0,9999		0 h vs. 48 h	ns	0.9994		0 h vs. 48 h	ns	>0,9999
20 ºC (5 g/L) vs. 26 ºC (5 g/L)	ns	>0,9999		0 h vs. 54 h	ns	0.9987		0 h vs. 54 h	ns	0.9877
20 ºC (5 g/L) vs. 28 ºC (5 g/L)	ns	>0,9999		0 h vs. 72 h	ns	0.9964		0 h vs. 72 h	ns	0.3806
20 ºC (5 g/L) vs. 37 ºC (5 g/L)	ns	>0,9999		24 h vs. 30 h	ns	>0,9999		24 h vs. 30 h	ns	0.9995
26 ºC (5 g/L) vs. 28 ºC (5 g/L)	ns	>0,9999		24 h vs. 48 h	ns	0.9998		24 h vs. 48 h	ns	>0,9999
26 ºC (5 g/L) vs. 37 ºC (5 g/L)	ns	>0,9999		24 h vs. 54 h	ns	0.9995		24 h vs. 54 h	ns	0.9905
28 ºC (5 g/L) vs. 37 ºC (5 g/L)	ns	>0,9999		24 h vs. 72 h	ns	0.9983		24 h vs. 72 h	ns	0.4009
				30 h vs. 48 h	ns	>0,9999		30 h vs. 48 h	ns	>0,9999
24 h				30 h vs. 54 h	ns	>0,9999		30 h vs. 54 h	ns	0.9997
20 ºC (1 g/L) vs. 26 ºC (1 g/L)	ns	>0,9999		30 h vs. 72 h	ns	0.9995		30 h vs. 72 h	ns	0.5988
20 ºC (1 g/L) vs. 28 ºC (1 g/L)	ns	>0,9999		48 h vs. 54 h	ns	>0,9999		48 h vs. 54 h	ns	0.9982
20 ºC (1 g/L) vs. 37 ºC (1 g/L)	ns	0.9998		48 h vs. 72 h	ns	>0,9999		48 h vs. 72 h	ns	0.5087
20 ºC (1 g/L) vs. 20 ºC (5 g/L)	ns	>0,9999		54 h vs. 72 h	ns	>0,9999		54 h vs. 72 h	ns	0.7707
20 ºC (1 g/L) vs. 26 ºC (5 g/L)	ns	>0,9999
20 ºC (1 g/L) vs. 28 ºC (5 g/L)	ns	>0,9999		28 ºC				28 ºC
20 ºC (1 g/L) vs. 37 ºC (5 g/L)	ns	>0,9999		0 h vs. 24 h	ns	>0,9999		0 h vs. 24 h	ns	0.9569
26 ºC (1 g/L) vs. 28 ºC (1 g/L)	ns	>0,9999		0 h vs. 30 h	ns	0.9998		0 h vs. 30 h	*	0.0138
26 ºC (1 g/L) vs. 37 ºC (1 g/L)	ns	>0,9999		0 h vs. 48 h	ns	0.975		0 h vs. 48 h	****	<0,0001
26 ºC (1 g/L) vs. 20 ºC (5 g/L)	ns	>0,9999		0 h vs. 54 h	ns	0.9541		0 h vs. 54 h	****	<0,0001
26 ºC (1 g/L) vs. 26 ºC (5 g/L)	ns	>0,9999		0 h vs. 72 h	*	0.0245		0 h vs. 72 h	****	<0,0001
26 ºC (1 g/L) vs. 28 ºC (5 g/L)	ns	>0,9999		24 h vs. 30 h	ns	>0,9999		24 h vs. 30 h	ns	0.1141
26 ºC (1 g/L) vs. 37 ºC (5 g/L)	ns	>0,9999		24 h vs. 48 h	ns	0.9944		24 h vs. 48 h	****	<0,0001
28 ºC (1 g/L) vs. 37 ºC (1 g/L)	ns	>0,9999		24 h vs. 54 h	ns	0.9863		24 h vs. 54 h	****	<0,0001
28 ºC (1 g/L) vs. 20 ºC (5 g/L)	ns	>0,9999		24 h vs. 72 h	*	0.042		24 h vs. 72 h	****	<0,0001
28 ºC (1 g/L) vs. 26 ºC (5 g/L)	ns	>0,9999		30 h vs. 48 h	ns	0.9969		30 h vs. 48 h	****	<0,0001
28 ºC (1 g/L) vs. 28 ºC (5 g/L)	ns	>0,9999		30 h vs. 54 h	ns	0.9915		30 h vs. 54 h	****	<0,0001
28 ºC (1 g/L) vs. 37 ºC (5 g/L)	ns	>0,9999		30 h vs. 72 h	*	0.0494		30 h vs. 72 h	****	<0,0001
37 ºC (1 g/L) vs. 20 ºC (5 g/L)	ns	>0,9999		48 h vs. 54 h	ns	>0,9999		48 h vs. 54 h	*	0.0145
37 ºC (1 g/L) vs. 26 ºC (5 g/L)	ns	0.9999		48 h vs. 72 h	ns	0.144		48 h vs. 72 h	****	<0,0001
37 ºC (1 g/L) vs. 28 ºC (5 g/L)	ns	>0,9999		54 h vs. 72 h	ns	0.1813		54 h vs. 72 h	ns	0.1056
37 ºC (1 g/L) vs. 37 ºC (5 g/L)	ns	>0,9999
20 ºC (5 g/L) vs. 26 ºC (5 g/L)	ns	>0,9999		37 ºC				37 ºC
20 ºC (5 g/L) vs. 28 ºC (5 g/L)	ns	>0,9999		0 h vs. 24 h	ns	0.9997		0 h vs. 24 h	ns	0.9757
20 ºC (5 g/L) vs. 37 ºC (5 g/L)	ns	>0,9999		0 h vs. 30 h	ns	0.993		0 h vs. 30 h	ns	0.8667
26 ºC (5 g/L) vs. 28 ºC (5 g/L)	ns	>0,9999		0 h vs. 48 h	ns	0.1289		0 h vs. 48 h	ns	0.2704
26 ºC (5 g/L) vs. 37 ºC (5 g/L)	ns	>0,9999		0 h vs. 54 h	****	<0,0001		0 h vs. 54 h	ns	0.2026
28 ºC (5 g/L) vs. 37 ºC (5 g/L)	ns	>0,9999		0 h vs. 72 h	****	<0,0001		0 h vs. 72 h	****	<0,0001
				24 h vs. 30 h	ns	0.9998		24 h vs. 30 h	ns	0.9988
30 h				24 h vs. 48 h	ns	0.2327		24 h vs. 48 h	ns	0.7093
20 ºC (1 g/L) vs. 26 ºC (1 g/L)	ns	>0,9999		24 h vs. 54 h	****	<0,0001		24 h vs. 54 h	ns	0.6101
20 ºC (1 g/L) vs. 28 ºC (1 g/L)	ns	>0,9999		24 h vs. 72 h	****	<0,0001		24 h vs. 72 h	****	<0,0001
20 ºC (1 g/L) vs. 37 ºC (1 g/L)	ns	0.9966		30 h vs. 48 h	ns	0.3616		30 h vs. 48 h	ns	0.9015
20 ºC (1 g/L) vs. 20 ºC (5 g/L)	ns	>0,9999		30 h vs. 54 h	****	<0,0001		30 h vs. 54 h	ns	0.8347
20 ºC (1 g/L) vs. 26 ºC (5 g/L)	ns	>0,9999		30 h vs. 72 h	****	<0,0001		30 h vs. 72 h	****	<0,0001
20 ºC (1 g/L) vs. 28 ºC (5 g/L)	ns	0.9998		48 h vs. 54 h	**	0.0021		48 h vs. 54 h	ns	>0,9999
20 ºC (1 g/L) vs. 37 ºC (5 g/L)	ns	>0,9999		48 h vs. 72 h	****	<0,0001		48 h vs. 72 h	****	<0,0001
26 ºC (1 g/L) vs. 28 ºC (1 g/L)	ns	>0,9999		54 h vs. 72 h	****	<0,0001		54 h vs. 72 h	****	<0,0001
26 ºC (1 g/L) vs. 37 ºC (1 g/L)	ns	0.9992
26 ºC (1 g/L) vs. 20 ºC (5 g/L)	ns	>0,9999
26 ºC (1 g/L) vs. 26 ºC (5 g/L)	ns	>0,9999
26 ºC (1 g/L) vs. 28 ºC (5 g/L)	ns	>0,9999
26 ºC (1 g/L) vs. 37 ºC (5 g/L)	ns	>0,9999
28 ºC (1 g/L) vs. 37 ºC (1 g/L)	ns	0.9998
28 ºC (1 g/L) vs. 20 ºC (5 g/L)	ns	>0,9999
28 ºC (1 g/L) vs. 26 ºC (5 g/L)	ns	>0,9999
28 ºC (1 g/L) vs. 28 ºC (5 g/L)	ns	>0,9999
28 ºC (1 g/L) vs. 37 ºC (5 g/L)	ns	>0,9999
37 ºC (1 g/L) vs. 20 ºC (5 g/L)	ns	0.9938
37 ºC (1 g/L) vs. 26 ºC (5 g/L)	ns	0.9955
37 ºC (1 g/L) vs. 28 ºC (5 g/L)	ns	>0,9999
37 ºC (1 g/L) vs. 37 ºC (5 g/L)	ns	0.998
20 ºC (5 g/L) vs. 26 ºC (5 g/L)	ns	>0,9999
20 ºC (5 g/L) vs. 28 ºC (5 g/L)	ns	0.9994
20 ºC (5 g/L) vs. 37 ºC (5 g/L)	ns	>0,9999
26 ºC (5 g/L) vs. 28 ºC (5 g/L)	ns	0.9996
26 ºC (5 g/L) vs. 37 ºC (5 g/L)	ns	>0,9999
28 ºC (5 g/L) vs. 37 ºC (5 g/L)	ns	0.9999
48 h
20 ºC (1 g/L) vs. 26 ºC (1 g/L)	ns	0.9998
20 ºC (1 g/L) vs. 28 ºC (1 g/L)	ns	0.9753
20 ºC (1 g/L) vs. 37 ºC (1 g/L)	*	0.0126
20 ºC (1 g/L) vs. 20 ºC (5 g/L)	ns	>0,9999
20 ºC (1 g/L) vs. 26 ºC (5 g/L)	ns	>0,9999
20 ºC (1 g/L) vs. 28 ºC (5 g/L)	ns	0.865
20 ºC (1 g/L) vs. 37 ºC (5 g/L)	ns	>0,9999
26 ºC (1 g/L) vs. 28 ºC (1 g/L)	ns	0.9994
26 ºC (1 g/L) vs. 37 ºC (1 g/L)	*	0.0462
26 ºC (1 g/L) vs. 20 ºC (5 g/L)	ns	0.9997
26 ºC (1 g/L) vs. 26 ºC (5 g/L)	ns	0.9999
26 ºC (1 g/L) vs. 28 ºC (5 g/L)	ns	0.9816
26 ºC (1 g/L) vs. 37 ºC (5 g/L)	ns	>0,9999
28 ºC (1 g/L) vs. 37 ºC (1 g/L)	ns	0.1757
28 ºC (1 g/L) vs. 20 ºC (5 g/L)	ns	0.9675
28 ºC (1 g/L) vs. 26 ºC (5 g/L)	ns	0.976
28 ºC (1 g/L) vs. 28 ºC (5 g/L)	ns	>0,9999
28 ºC (1 g/L) vs. 37 ºC (5 g/L)	ns	0.9966
37 ºC (1 g/L) vs. 20 ºC (5 g/L)	*	0.0108
37 ºC (1 g/L) vs. 26 ºC (5 g/L)	*	0.0129
37 ºC (1 g/L) vs. 28 ºC (5 g/L)	ns	0.3668
37 ºC (1 g/L) vs. 37 ºC (5 g/L)	*	0.0294
20 ºC (5 g/L) vs. 26 ºC (5 g/L)	ns	>0,9999
20 ºC (5 g/L) vs. 28 ºC (5 g/L)	ns	0.8421
20 ºC (5 g/L) vs. 37 ºC (5 g/L)	ns	>0,9999
26 ºC (5 g/L) vs. 28 ºC (5 g/L)	ns	0.8674
26 ºC (5 g/L) vs. 37 ºC (5 g/L)	ns	>0,9999
28 ºC (5 g/L) vs. 37 ºC (5 g/L)	ns	0.9558
54 h
20 º (1 g/L) vs. 26 ºC (1 g/L)	ns	0.9998
20 ºC (1 g/L) vs. 28 ºC (1 g/L)	ns	0.9609
20 ºC (1 g/L) vs. 37 ºC (1 g/L)	****	<0,0001
20 ºC (1 g/L) vs. 20 ºC (5 g/L)	ns	>0,9999
20 ºC (1 g/L) vs. 26 ºC (5 g/L)	ns	>0,9999
20 ºC (1 g/L) vs. 28 ºC (5 g/L)	ns	0.5922
20 ºC (1 g/L) vs. 37 ºC (5 g/L)	ns	>0,9999
26 ºC (1 g/L) vs. 28 ºC (1 g/L)	ns	0.9984
26 ºC (1 g/L) vs. 37 ºC (1 g/L)	****	<0,0001
26 ºC (1 g/L) vs. 20 ºC (5 g/L)	ns	0.9988
26 ºC (1 g/L) vs. 26 ºC (5 g/L)	ns	0.9998
26 ºC (1 g/L) vs. 28 ºC (5 g/L)	ns	0.8551
26 ºC (1 g/L) vs. 37 ºC (5 g/L)	ns	>0,9999
28 ºC (1 g/L) vs. 37 ºC (1 g/L)	****	<0,0001
28 ºC (1 g/L) vs. 20 ºC (5 g/L)	ns	0.9206
28 ºC (1 g/L) vs. 26 ºC (5 g/L)	ns	0.9603
28 ºC (1 g/L) vs. 28 ºC (5 g/L)	ns	0.9942
28 ºC (1 g/L) vs. 37 ºC (5 g/L)	ns	0.9901
37 ºC (1 g/L) vs. 20 ºC (5 g/L)	****	<0,0001
37 ºC (1 g/L) vs. 26 ºC (5 g/L)	****	<0,0001
37 ºC (1 g/L) vs. 28 ºC (5 g/L)	****	<0,0001
37 ºC (1 g/L) vs. 37 ºC (5 g/L)	****	<0,0001
20 ºC (5 g/L) vs. 26 ºC (5 g/L)	ns	>0,9999
20 ºC (5 g/L) vs. 28 ºC (5 g/L)	ns	0.4861
20 ºC (5 g/L) vs. 37 ºC (5 g/L)	ns	>0,9999
26 ºC (5 g/L) vs. 28 ºC (5 g/L)	ns	0.5904
26 ºC (5 g/L) vs. 37 ºC (5 g/L)	ns	>0,9999
28 ºC (5 g/L) vs. 37 ºC (5 g/L)	ns	0.741
72 h
20 ºC (1 g/L) vs. 26 ºC (1 g/L)	ns	0.9981
20 ºC (1 g/L) vs. 28 ºC (1 g/L)	***	0.0005
20 ºC (1 g/L) vs. 37 ºC (1 g/L)	****	<0,0001
20 ºC (1 g/L) vs. 20 ºC (5 g/L)	ns	>0,9999
20 ºC (1 g/L) vs. 26 ºC (5 g/L)	ns	>0,9999
20 ºC (1 g/L) vs. 28 ºC (5 g/L)	ns	0.2905
20 ºC (1 g/L) vs. 37 ºC (5 g/L)	ns	0.5661
26 ºC (1 g/L) vs. 28 ºC (1 g/L)	**	0.005
26 ºC (1 g/L) vs. 37 ºC (1 g/L)	****	<0,0001
26 ºC (1 g/L) vs. 20 ºC (5 g/L)	ns	0.9961
26 ºC (1 g/L) vs. 26 ºC (5 g/L)	ns	>0,9999
26 ºC (1 g/L) vs. 28 ºC (5 g/L)	ns	0.6981
26 ºC (1 g/L) vs. 37 ºC (5 g/L)	ns	0.9179
28 ºC (1 g/L) vs. 37 ºC (1 g/L)	****	<0,0001
28 ºC (1 g/L) vs. 20 ºC (5 g/L)	***	0.0004
28 ºC (1 g/L) vs. 26 ºC (5 g/L)	**	0.0014
28 ºC (1 g/L) vs. 28 ºC (5 g/L)	ns	0.3801
28 ºC (1 g/L) vs. 37 ºC (5 g/L)	ns	0.1645
37 ºC (1 g/L) vs. 20 ºC (5 g/L)	****	<0,0001
37 ºC (1 g/L) vs. 26 ºC (5 g/L)	****	<0,0001
37 ºC (1 g/L) vs. 28 ºC (5 g/L)	****	<0,0001
37 ºC (1 g/L) vs. 37 ºC (5 g/L)	****	<0,0001
20 ºC (5 g/L) vs. 26 ºC (5 g/L)	ns	>0,9999
20 ºC (5 g/L) vs. 28 ºC (5 g/L)	ns	0.2501
20 ºC (5 g/L) vs. 37 ºC (5 g/L)	ns	0.512
26 ºC (5 g/L) vs. 28 ºC (5 g/L)	ns	0.4516
26 ºC (5 g/L) vs. 37 ºC (5 g/L)	ns	0.7426
28 ºC (5 g/L) vs. 37 ºC (5 g/L)	ns	0.9998

## Sheet: B
N. fowleri (Water + salt)
Figure 3
Tukey's multiple comparisons test	Summary	Adjusted P Value		Tukey's multiple comparisons test	Summary	Adjusted P Value		Tukey's multiple comparisons test	Summary	Adjusted P Value		Tukey's multiple comparisons test	Summary	Adjusted P Value
0 h				1 g/L				5 g/L				15 g/L
20 ºC (1 g/L) vs. 26 ºC (1 g/L)	****	<0,0001
20 ºC (1 g/L) vs. 28 ºC (1 g/L)	ns	0.5713		20 ºC				20 ºC				20 ºC
20 ºC (1 g/L) vs. 37 ºC (1 g/L)	*	0.0148		0 h vs. 24 h	*	0.0442		0 h vs. 24 h	ns	0.5293		0 h vs. 24 h	****	<0,0001
20 ºC (1 g/L) vs. 20 ºC (5 g/L)	***	0.0007		0 h vs. 30 h	ns	0.068		0 h vs. 30 h	ns	0.0508		0 h vs. 30 h	****	<0,0001
20 ºC (1 g/L) vs. 26 ºC (5 g/L)	****	<0,0001		0 h vs. 48 h	ns	0.102		0 h vs. 48 h	ns	0.3432		0 h vs. 48 h	****	<0,0001
20 ºC (1 g/L) vs. 28 ºC (5 g/L)	****	<0,0001		0 h vs. 54 h	ns	0.211		0 h vs. 54 h	**	0.0062		0 h vs. 54 h	****	<0,0001
20 ºC (1 g/L) vs. 37 ºC (5 g/L)	***	0.0007		0 h vs. 72 h	ns	0.3839		0 h vs. 72 h	*	0.0229		0 h vs. 72 h	****	<0,0001
20 ºC (1 g/L) vs. 20 ºC (15 g/L)	****	<0,0001		24 h vs. 30 h	ns	>0,9999		24 h vs. 30 h	ns	0.8115		24 h vs. 30 h	ns	0.9815
20 ºC (1 g/L) vs. 26 ºC (15 g/L)	*	0.02		24 h vs. 48 h	ns	0.9992		24 h vs. 48 h	ns	0.9996		24 h vs. 48 h	****	<0,0001
20 ºC (1 g/L) vs. 28 ºC (15 g/L)	*	0.0148		24 h vs. 54 h	ns	0.9798		24 h vs. 54 h	ns	0.3432		24 h vs. 54 h	****	<0,0001
20 ºC (1 g/L) vs. 37 ºC (15 g/L)	*	0.011		24 h vs. 72 h	ns	0.8926		24 h vs. 72 h	ns	0.629		24 h vs. 72 h	****	<0,0001
26 ºC (1 g/L) vs. 28 ºC (1 g/L)	ns	0.1528		30 h vs. 48 h	ns	>0,9999		30 h vs. 48 h	ns	0.9353		30 h vs. 48 h	****	<0,0001
26 ºC (1 g/L) vs. 37 ºC (1 g/L)	ns	0.9693		30 h vs. 54 h	ns	0.9945		30 h vs. 54 h	ns	0.9697		30 h vs. 54 h	****	<0,0001
26 ºC (1 g/L) vs. 20 ºC (5 g/L)	ns	>0,9999		30 h vs. 72 h	ns	0.9477		30 h vs. 72 h	ns	0.9996		30 h vs. 72 h	****	<0,0001
26 ºC (1 g/L) vs. 26 ºC (5 g/L)	ns	0.9513		48 h vs. 54 h	ns	0.9992		48 h vs. 54 h	ns	0.5293		48 h vs. 54 h	ns	0.2053
26 ºC (1 g/L) vs. 28 ºC (5 g/L)	ns	0.0597		48 h vs. 72 h	ns	0.9798		48 h vs. 72 h	ns	0.8115		48 h vs. 72 h	ns	0.2053
26 ºC (1 g/L) vs. 37 ºC (5 g/L)	ns	>0,9999		54 h vs. 72 h	ns	0.9992		54 h vs. 72 h	ns	0.997		54 h vs. 72 h	ns	>0,9999
26 ºC (1 g/L) vs. 20 ºC (15 g/L)	ns	0.1528
26 ºC (1 g/L) vs. 26 ºC (15 g/L)	ns	0.9513		26 ºC				26 ºC				26 ºC
26 ºC (1 g/L) vs. 28 ºC (15 g/L)	ns	0.9693		0 h vs. 24 h	ns	0.604		0 h vs. 24 h	ns	0.105		0 h vs. 24 h	*	0.0242
26 ºC (1 g/L) vs. 37 ºC (15 g/L)	ns	0.9818		0 h vs. 30 h	****	<0,0001		0 h vs. 30 h	ns	0.105		0 h vs. 30 h	*	0.0441
28 ºC (1 g/L) vs. 37 ºC (1 g/L)	ns	0.9268		0 h vs. 48 h	****	<0,0001		0 h vs. 48 h	****	<0,0001		0 h vs. 48 h	**	0.0016
28 ºC (1 g/L) vs. 20 ºC (5 g/L)	ns	0.4435		0 h vs. 54 h	****	<0,0001		0 h vs. 54 h	****	<0,0001		0 h vs. 54 h	****	<0,0001
28 ºC (1 g/L) vs. 26 ºC (5 g/L)	**	0.0015		0 h vs. 72 h	****	<0,0001		0 h vs. 72 h	****	<0,0001		0 h vs. 72 h	***	0.0004
28 ºC (1 g/L) vs. 28 ºC (5 g/L)	****	<0,0001		24 h vs. 30 h	***	0.001		24 h vs. 30 h	ns	>0,9999		24 h vs. 30 h	ns	>0,9999
28 ºC (1 g/L) vs. 37 ºC (5 g/L)	ns	0.4435		24 h vs. 48 h	****	<0,0001		24 h vs. 48 h	ns	0.1464		24 h vs. 48 h	ns	0.937
28 ºC (1 g/L) vs. 20 ºC (15 g/L)	****	<0,0001		24 h vs. 54 h	****	<0,0001		24 h vs. 54 h	**	0.0062		24 h vs. 54 h	ns	0.1289
28 ºC (1 g/L) vs. 26 ºC (15 g/L)	ns	0.9513		24 h vs. 72 h	**	0.0013		24 h vs. 72 h	ns	0.0738		24 h vs. 72 h	ns	0.7307
28 ºC (1 g/L) vs. 28 ºC (15 g/L)	ns	0.9268		30 h vs. 48 h	ns	0.8926		30 h vs. 48 h	ns	0.1464		30 h vs. 48 h	ns	0.8527
28 ºC (1 g/L) vs. 37 ºC (15 g/L)	ns	0.895		30 h vs. 54 h	ns	0.8136		30 h vs. 54 h	**	0.0062		30 h vs. 54 h	ns	0.077
37 ºC (1 g/L) vs. 20 ºC (5 g/L)	ns	0.9996		30 h vs. 72 h	ns	>0,9999		30 h vs. 72 h	ns	0.0738		30 h vs. 72 h	ns	0.5861
37 ºC (1 g/L) vs. 26 ºC (5 g/L)	ns	0.1881		48 h vs. 54 h	ns	>0,9999		48 h vs. 54 h	ns	0.8115		48 h vs. 54 h	ns	0.5861
37 ºC (1 g/L) vs. 28 ºC (5 g/L)	***	0.0005		48 h vs. 72 h	ns	0.856		48 h vs. 72 h	ns	0.9996		48 h vs. 72 h	ns	0.9971
37 ºC (1 g/L) vs. 37 ºC (5 g/L)	ns	0.9996		54 h vs. 72 h	ns	0.7662		54 h vs. 72 h	ns	0.9353		54 h vs. 72 h	ns	0.8527
37 ºC (1 g/L) vs. 20 ºC (15 g/L)	**	0.0021
37 ºC (1 g/L) vs. 26 ºC (15 g/L)	ns	>0,9999		28 ºC				28 ºC				28 ºC
37 ºC (1 g/L) vs. 28 ºC (15 g/L)	ns	>0,9999		0 h vs. 24 h	ns	0.8136		0 h vs. 24 h	***	0.0001		0 h vs. 24 h	*	0.0177
37 ºC (1 g/L) vs. 37 ºC (15 g/L)	ns	>0,9999		0 h vs. 30 h	*	0.028		0 h vs. 30 h	***	0.0002		0 h vs. 30 h	****	<0,0001
20 ºC (5 g/L) vs. 26 ºC (5 g/L)	ns	0.6977		0 h vs. 48 h	*	0.028		0 h vs. 48 h	****	<0,0001		0 h vs. 48 h	****	<0,0001
20 ºC (5 g/L) vs. 28 ºC (5 g/L)	*	0.011		0 h vs. 54 h	*	0.0137		0 h vs. 54 h	****	<0,0001		0 h vs. 54 h	****	<0,0001
20 ºC (5 g/L) vs. 37 ºC (5 g/L)	ns	>0,9999		0 h vs. 72 h	ns	0.8136		0 h vs. 72 h	*	0.0229		0 h vs. 72 h	****	<0,0001
20 ºC (5 g/L) vs. 20 ºC (15 g/L)	*	0.0352		24 h vs. 30 h	***	0.0007		24 h vs. 30 h	ns	>0,9999		24 h vs. 30 h	ns	0.2053
20 ºC (5 g/L) vs. 26 ºC (15 g/L)	ns	0.999		24 h vs. 48 h	***	0.0007		24 h vs. 48 h	ns	0.9996		24 h vs. 48 h	ns	0.1289
20 ºC (5 g/L) vs. 28 ºC (15 g/L)	ns	0.9996		24 h vs. 54 h	***	0.0003		24 h vs. 54 h	ns	0.9996		24 h vs. 54 h	****	<0,0001
20 ºC (5 g/L) vs. 37 ºC (15 g/L)	ns	0.9999		24 h vs. 72 h	ns	>0,9999		24 h vs. 72 h	ns	0.5293		24 h vs. 72 h	****	<0,0001
26 ºC (5 g/L) vs. 28 ºC (5 g/L)	ns	0.8092		30 h vs. 48 h	ns	>0,9999		30 h vs. 48 h	ns	0.997		30 h vs. 48 h	ns	>0,9999
26 ºC (5 g/L) vs. 37 ºC (5 g/L)	ns	0.6977		30 h vs. 54 h	ns	0.9998		30 h vs. 54 h	ns	0.997		30 h vs. 54 h	*	0.0441
26 ºC (5 g/L) vs. 20 ºC (15 g/L)	ns	0.9513		30 h vs. 72 h	***	0.0007		30 h vs. 72 h	ns	0.629		30 h vs. 72 h	*	0.0441
26 ºC (5 g/L) vs. 26 ºC (15 g/L)	ns	0.1528		48 h vs. 54 h	ns	0.9998		48 h vs. 54 h	ns	>0,9999		48 h vs. 54 h	ns	0.077
26 ºC (5 g/L) vs. 28 ºC (15 g/L)	ns	0.1881		48 h vs. 72 h	***	0.0007		48 h vs. 72 h	ns	0.3432		48 h vs. 72 h	ns	0.077
26 ºC (5 g/L) vs. 37 ºC (15 g/L)	ns	0.2289		54 h vs. 72 h	***	0.0003		54 h vs. 72 h	ns	0.3432		54 h vs. 72 h	ns	>0,9999
28 ºC (5 g/L) vs. 37 ºC (5 g/L)	*	0.011
28 ºC (5 g/L) vs. 20 ºC (15 g/L)	ns	>0,9999		37 ºC				37 ºC				37 ºC
28 ºC (5 g/L) vs. 26 ºC (15 g/L)	***	0.0004		0 h vs. 24 h	ns	0.856		0 h vs. 24 h	ns	0.5293		0 h vs. 24 h	****	<0,0001
28 ºC (5 g/L) vs. 28 ºC (15 g/L)	***	0.0005		0 h vs. 30 h	****	<0,0001		0 h vs. 30 h	****	<0,0001		0 h vs. 30 h	****	<0,0001
28 ºC (5 g/L) vs. 37 ºC (15 g/L)	***	0.0007		0 h vs. 48 h	****	<0,0001		0 h vs. 48 h	**	0.0039		0 h vs. 48 h	****	<0,0001
37 ºC (5 g/L) vs. 20 ºC (15 g/L)	*	0.0352		0 h vs. 54 h	****	<0,0001		0 h vs. 54 h	***	0.0006		0 h vs. 54 h	****	<0,0001
37 ºC (5 g/L) vs. 26 ºC (15 g/L)	ns	0.999		0 h vs. 72 h	****	<0,0001		0 h vs. 72 h	****	<0,0001		0 h vs. 72 h	****	<0,0001
37 ºC (5 g/L) vs. 28 ºC (15 g/L)	ns	0.9996		24 h vs. 30 h	***	0.0004		24 h vs. 30 h	**	0.0062		24 h vs. 30 h	ns	>0,9999
37 ºC (5 g/L) vs. 37 ºC (15 g/L)	ns	0.9999		24 h vs. 48 h	***	0.0002		24 h vs. 48 h	ns	0.265		24 h vs. 48 h	ns	>0,9999
20 ºC (15 g/L) vs. 26 ºC (15 g/L)	**	0.0015		24 h vs. 54 h	***	0.0001		24 h vs. 54 h	ns	0.0738		24 h vs. 54 h	ns	>0,9999
20 ºC (15 g/L) vs. 28 ºC (15 g/L)	**	0.0021		24 h vs. 72 h	***	0.001		24 h vs. 72 h	**	0.0024		24 h vs. 72 h	ns	>0,9999
20 ºC (15 g/L) vs. 37 ºC (15 g/L)	**	0.003		30 h vs. 48 h	ns	>0,9999		30 h vs. 48 h	ns	0.629		30 h vs. 48 h	ns	>0,9999
26 ºC (15 g/L) vs. 28 ºC (15 g/L)	ns	>0,9999		30 h vs. 54 h	ns	0.9992		30 h vs. 54 h	ns	0.9353		30 h vs. 54 h	ns	>0,9999
26 ºC (15 g/L) vs. 37 ºC (15 g/L)	ns	>0,9999		30 h vs. 72 h	ns	0.9998		30 h vs. 72 h	ns	0.9996		30 h vs. 72 h	ns	>0,9999
28 ºC (15 g/L) vs. 37 ºC (15 g/L)	ns	>0,9999		48 h vs. 54 h	ns	>0,9999		48 h vs. 54 h	ns	0.9887		48 h vs. 54 h	ns	>0,9999
				48 h vs. 72 h	ns	0.9977		48 h vs. 72 h	ns	0.4324		48 h vs. 72 h	ns	>0,9999
24 h				54 h vs. 72 h	ns	0.9889		54 h vs. 72 h	ns	0.8115		54 h vs. 72 h	ns	>0,9999
20 ºC (1 g/L) vs. 26 ºC (1 g/L)	ns	>0,9999
20 ºC (1 g/L) vs. 28 ºC (1 g/L)	ns	>0,9999
20 ºC (1 g/L) vs. 37 ºC (1 g/L)	ns	>0,9999
20 ºC (1 g/L) vs. 20 ºC (5 g/L)	ns	>0,9999
20 ºC (1 g/L) vs. 26 ºC (5 g/L)	ns	>0,9999
20 ºC (1 g/L) vs. 28 ºC (5 g/L)	ns	>0,9999
20 ºC (1 g/L) vs. 37 ºC (5 g/L)	ns	>0,9999
20 ºC (1 g/L) vs. 20 ºC (15 g/L)	ns	>0,9999
20 ºC (1 g/L) vs. 26 ºC (15 g/L)	ns	0.6977
20 ºC (1 g/L) vs. 28 ºC (15 g/L)	ns	0.6977
20 ºC (1 g/L) vs. 37 ºC (15 g/L)	****	<0,0001
26 ºC (1 g/L) vs. 28 ºC (1 g/L)	ns	>0,9999
26 ºC (1 g/L) vs. 37 ºC (1 g/L)	ns	0.999
26 ºC (1 g/L) vs. 20 ºC (5 g/L)	ns	0.999
26 ºC (1 g/L) vs. 26 ºC (5 g/L)	ns	>0,9999
26 ºC (1 g/L) vs. 28 ºC (5 g/L)	ns	0.999
26 ºC (1 g/L) vs. 37 ºC (5 g/L)	ns	0.999
26 ºC (1 g/L) vs. 20 ºC (15 g/L)	ns	0.9999
26 ºC (1 g/L) vs. 26 ºC (15 g/L)	ns	0.4435
26 ºC (1 g/L) vs. 28 ºC (15 g/L)	ns	0.4435
26 ºC (1 g/L) vs. 37 ºC (15 g/L)	****	<0,0001
28 ºC (1 g/L) vs. 37 ºC (1 g/L)	ns	0.999
28 ºC (1 g/L) vs. 20 ºC (5 g/L)	ns	0.999
28 ºC (1 g/L) vs. 26 ºC (5 g/L)	ns	>0,9999
28 ºC (1 g/L) vs. 28 ºC (5 g/L)	ns	0.999
28 ºC (1 g/L) vs. 37 ºC (5 g/L)	ns	0.999
28 ºC (1 g/L) vs. 20 ºC (15 g/L)	ns	0.9999
28 ºC (1 g/L) vs. 26 ºC (15 g/L)	ns	0.4435
28 ºC (1 g/L) vs. 28 ºC (15 g/L)	ns	0.4435
28 ºC (1 g/L) vs. 37 ºC (15 g/L)	****	<0,0001
37 ºC (1 g/L) vs. 20 ºC (5 g/L)	ns	>0,9999
37 ºC (1 g/L) vs. 26 ºC (5 g/L)	ns	0.999
37 ºC (1 g/L) vs. 28 ºC (5 g/L)	ns	>0,9999
37 ºC (1 g/L) vs. 37 ºC (5 g/L)	ns	>0,9999
37 ºC (1 g/L) vs. 20 ºC (15 g/L)	ns	>0,9999
37 ºC (1 g/L) vs. 26 ºC (15 g/L)	ns	0.9513
37 ºC (1 g/L) vs. 28 ºC (15 g/L)	ns	0.9513
37 ºC (1 g/L) vs. 37 ºC (15 g/L)	****	<0,0001
20 ºC (5 g/L) vs. 26 ºC (5 g/L)	ns	0.999
20 ºC (5 g/L) vs. 28 ºC (5 g/L)	ns	>0,9999
20 ºC (5 g/L) vs. 37 ºC (5 g/L)	ns	>0,9999
20 ºC (5 g/L) vs. 20 ºC (15 g/L)	ns	>0,9999
20 ºC (5 g/L) vs. 26 ºC (15 g/L)	ns	0.9513
20 ºC (5 g/L) vs. 28 ºC (15 g/L)	ns	0.9513
20 ºC (5 g/L) vs. 37 ºC (15 g/L)	****	<0,0001
26 ºC (5 g/L) vs. 28 ºC (5 g/L)	ns	0.999
26 ºC (5 g/L) vs. 37 ºC (5 g/L)	ns	0.999
26 ºC (5 g/L) vs. 20 ºC (15 g/L)	ns	0.9999
26 ºC (5 g/L) vs. 26 ºC (15 g/L)	ns	0.4435
26 ºC (5 g/L) vs. 28 ºC (15 g/L)	ns	0.4435
26 ºC (5 g/L) vs. 37 ºC (15 g/L)	****	<0,0001
28 ºC (5 g/L) vs. 37 ºC (5 g/L)	ns	>0,9999
28 ºC (5 g/L) vs. 20 ºC (15 g/L)	ns	>0,9999
28 ºC (5 g/L) vs. 26 ºC (15 g/L)	ns	0.9513
28 ºC (5 g/L) vs. 28 ºC (15 g/L)	ns	0.9513
28 ºC (5 g/L) vs. 37 ºC (15 g/L)	****	<0,0001
37 ºC (5 g/L) vs. 20 ºC (15 g/L)	ns	>0,9999
37 ºC (5 g/L) vs. 26 ºC (15 g/L)	ns	0.9513
37 ºC (5 g/L) vs. 28 ºC (15 g/L)	ns	0.9513
37 ºC (5 g/L) vs. 37 ºC (15 g/L)	****	<0,0001
20 ºC (15 g/L) vs. 26 ºC (15 g/L)	ns	0.895
20 ºC (15 g/L) vs. 28 ºC (15 g/L)	ns	0.895
20 ºC (15 g/L) vs. 37 ºC (15 g/L)	****	<0,0001
26 ºC (15 g/L) vs. 28 ºC (15 g/L)	ns	>0,9999
26 ºC (15 g/L) vs. 37 ºC (15 g/L)	**	0.003
28 ºC (15 g/L) vs. 37 ºC (15 g/L)	**	0.003
30 h
20 ºC (1 g/L) vs. 26 ºC (1 g/L)	**	0.008
20 ºC (1 g/L) vs. 28 ºC (1 g/L)	**	0.0058
20 ºC (1 g/L) vs. 37 ºC (1 g/L)	****	<0,0001
20 ºC (1 g/L) vs. 20 ºC (5 g/L)	ns	0.8092
20 ºC (1 g/L) vs. 26 ºC (5 g/L)	ns	>0,9999
20 ºC (1 g/L) vs. 28 ºC (5 g/L)	ns	>0,9999
20 ºC (1 g/L) vs. 37 ºC (5 g/L)	***	0.0004
20 ºC (1 g/L) vs. 20 ºC (15 g/L)	ns	>0,9999
20 ºC (1 g/L) vs. 26 ºC (15 g/L)	ns	0.895
20 ºC (1 g/L) vs. 28 ºC (15 g/L)	*	0.02
20 ºC (1 g/L) vs. 37 ºC (15 g/L)	****	<0,0001
26 ºC (1 g/L) vs. 28 ºC (1 g/L)	ns	>0,9999
26 ºC (1 g/L) vs. 37 ºC (1 g/L)	ns	0.9899
26 ºC (1 g/L) vs. 20 ºC (5 g/L)	ns	0.6355
26 ºC (1 g/L) vs. 26 ºC (5 g/L)	**	0.0011
26 ºC (1 g/L) vs. 28 ºC (5 g/L)	*	0.0148
26 ºC (1 g/L) vs. 37 ºC (5 g/L)	ns	0.9996
26 ºC (1 g/L) vs. 20 ºC (15 g/L)	**	0.0021
26 ºC (1 g/L) vs. 26 ºC (15 g/L)	ns	0.5067
26 ºC (1 g/L) vs. 28 ºC (15 g/L)	ns	>0,9999
26 ºC (1 g/L) vs. 37 ºC (15 g/L)	ns	0.6355
28 ºC (1 g/L) vs. 37 ºC (1 g/L)	ns	0.9948
28 ºC (1 g/L) vs. 20 ºC (5 g/L)	ns	0.5713
28 ºC (1 g/L) vs. 26 ºC (5 g/L)	***	0.0007
28 ºC (1 g/L) vs. 28 ºC (5 g/L)	*	0.011
28 ºC (1 g/L) vs. 37 ºC (5 g/L)	ns	0.9999
28 ºC (1 g/L) vs. 20 ºC (15 g/L)	**	0.0015
28 ºC (1 g/L) vs. 26 ºC (15 g/L)	ns	0.4435
28 ºC (1 g/L) vs. 28 ºC (15 g/L)	ns	>0,9999
28 ºC (1 g/L) vs. 37 ºC (15 g/L)	ns	0.6977
37 ºC (1 g/L) vs. 20 ºC (5 g/L)	ns	0.0597
37 ºC (1 g/L) vs. 26 ºC (5 g/L)	****	<0,0001
37 ºC (1 g/L) vs. 28 ºC (5 g/L)	***	0.0002
37 ºC (1 g/L) vs. 37 ºC (5 g/L)	ns	>0,9999
37 ºC (1 g/L) vs. 20 ºC (15 g/L)	****	<0,0001
37 ºC (1 g/L) vs. 26 ºC (15 g/L)	*	0.0352
37 ºC (1 g/L) vs. 28 ºC (15 g/L)	ns	0.9513
37 ºC (1 g/L) vs. 37 ºC (15 g/L)	ns	0.999
20 ºC (5 g/L) vs. 26 ºC (5 g/L)	ns	0.4435
20 ºC (5 g/L) vs. 28 ºC (5 g/L)	ns	0.895
20 ºC (5 g/L) vs. 37 ºC (5 g/L)	ns	0.1528
20 ºC (5 g/L) vs. 20 ºC (15 g/L)	ns	0.5713
20 ºC (5 g/L) vs. 26 ºC (15 g/L)	ns	>0,9999
20 ºC (5 g/L) vs. 28 ºC (15 g/L)	ns	0.8092
20 ºC (5 g/L) vs. 37 ºC (15 g/L)	**	0.003
26 ºC (5 g/L) vs. 28 ºC (5 g/L)	ns	0.9999
26 ºC (5 g/L) vs. 37 ºC (5 g/L)	****	<0,0001
26 ºC (5 g/L) vs. 20 ºC (15 g/L)	ns	>0,9999
26 ºC (5 g/L) vs. 26 ºC (15 g/L)	ns	0.5713
26 ºC (5 g/L) vs. 28 ºC (15 g/L)	**	0.003
26 ºC (5 g/L) vs. 37 ºC (15 g/L)	****	<0,0001
28 ºC (5 g/L) vs. 37 ºC (5 g/L)	***	0.0007
28 ºC (5 g/L) vs. 20 ºC (15 g/L)	ns	>0,9999
28 ºC (5 g/L) vs. 26 ºC (15 g/L)	ns	0.9513
28 ºC (5 g/L) vs. 28 ºC (15 g/L)	*	0.0352
28 ºC (5 g/L) vs. 37 ºC (15 g/L)	****	<0,0001
37 ºC (5 g/L) vs. 20 ºC (15 g/L)	****	<0,0001
37 ºC (5 g/L) vs. 26 ºC (15 g/L)	ns	0.0975
37 ºC (5 g/L) vs. 28 ºC (15 g/L)	ns	0.9948
37 ºC (5 g/L) vs. 37 ºC (15 g/L)	ns	0.9818
20 ºC (15 g/L) vs. 26 ºC (15 g/L)	ns	0.6977
20 ºC (15 g/L) vs. 28 ºC (15 g/L)	**	0.0058
20 ºC (15 g/L) vs. 37 ºC (15 g/L)	****	<0,0001
26 ºC (15 g/L) vs. 28 ºC (15 g/L)	ns	0.6977
26 ºC (15 g/L) vs. 37 ºC (15 g/L)	**	0.0015
28 ºC (15 g/L) vs. 37 ºC (15 g/L)	ns	0.4435
48 h
20 ºC (1 g/L) vs. 26 ºC (1 g/L)	***	0.0002
20 ºC (1 g/L) vs. 28 ºC (1 g/L)	*	0.011
20 ºC (1 g/L) vs. 37 ºC (1 g/L)	****	<0,0001
20 ºC (1 g/L) vs. 20 ºC (5 g/L)	ns	>0,9999
20 ºC (1 g/L) vs. 26 ºC (5 g/L)	ns	0.5713
20 ºC (1 g/L) vs. 28 ºC (5 g/L)	ns	>0,9999
20 ºC (1 g/L) vs. 37 ºC (5 g/L)	ns	0.2289
20 ºC (1 g/L) vs. 20 ºC (15 g/L)	**	0.0058
20 ºC (1 g/L) vs. 26 ºC (15 g/L)	ns	0.4435
20 ºC (1 g/L) vs. 28 ºC (15 g/L)	*	0.02
20 ºC (1 g/L) vs. 37 ºC (15 g/L)	****	<0,0001
26 ºC (1 g/L) vs. 28 ºC (1 g/L)	ns	0.9976
26 ºC (1 g/L) vs. 37 ºC (1 g/L)	ns	>0,9999
26 ºC (1 g/L) vs. 20 ºC (5 g/L)	**	0.0021
26 ºC (1 g/L) vs. 26 ºC (5 g/L)	ns	0.2751
26 ºC (1 g/L) vs. 28 ºC (5 g/L)	**	0.0021
26 ºC (1 g/L) vs. 37 ºC (5 g/L)	ns	0.6355
26 ºC (1 g/L) vs. 20 ºC (15 g/L)	ns	0.9996
26 ºC (1 g/L) vs. 26 ºC (15 g/L)	ns	0.3832
26 ºC (1 g/L) vs. 28 ºC (15 g/L)	ns	0.9899
26 ºC (1 g/L) vs. 37 ºC (15 g/L)	ns	0.9976
28 ºC (1 g/L) vs. 37 ºC (1 g/L)	ns	0.9818
28 ºC (1 g/L) vs. 20 ºC (5 g/L)	ns	0.0597
28 ºC (1 g/L) vs. 26 ºC (5 g/L)	ns	0.895
28 ºC (1 g/L) vs. 28 ºC (5 g/L)	ns	0.0597
28 ºC (1 g/L) vs. 37 ºC (5 g/L)	ns	0.9948
28 ºC (1 g/L) vs. 20 ºC (15 g/L)	ns	>0,9999
28 ºC (1 g/L) vs. 26 ºC (15 g/L)	ns	0.9513
28 ºC (1 g/L) vs. 28 ºC (15 g/L)	ns	>0,9999
28 ºC (1 g/L) vs. 37 ºC (15 g/L)	ns	0.6977
37 ºC (1 g/L) vs. 20 ºC (5 g/L)	***	0.0007
37 ºC (1 g/L) vs. 26 ºC (5 g/L)	ns	0.1528
37 ºC (1 g/L) vs. 28 ºC (5 g/L)	***	0.0007
37 ºC (1 g/L) vs. 37 ºC (5 g/L)	ns	0.4435
37 ºC (1 g/L) vs. 20 ºC (15 g/L)	ns	0.9948
37 ºC (1 g/L) vs. 26 ºC (15 g/L)	ns	0.2289
37 ºC (1 g/L) vs. 28 ºC (15 g/L)	ns	0.9513
37 ºC (1 g/L) vs. 37 ºC (15 g/L)	ns	0.9999
20 ºC (5 g/L) vs. 26 ºC (5 g/L)	ns	0.895
20 ºC (5 g/L) vs. 28 ºC (5 g/L)	ns	>0,9999
20 ºC (5 g/L) vs. 37 ºC (5 g/L)	ns	0.5713
20 ºC (5 g/L) vs. 20 ºC (15 g/L)	*	0.0352
20 ºC (5 g/L) vs. 26 ºC (15 g/L)	ns	0.8092
20 ºC (5 g/L) vs. 28 ºC (15 g/L)	ns	0.0975
20 ºC (5 g/L) vs. 37 ºC (15 g/L)	****	<0,0001
26 ºC (5 g/L) vs. 28 ºC (5 g/L)	ns	0.895
26 ºC (5 g/L) vs. 37 ºC (5 g/L)	ns	>0,9999
26 ºC (5 g/L) vs. 20 ºC (15 g/L)	ns	0.8092
26 ºC (5 g/L) vs. 26 ºC (15 g/L)	ns	>0,9999
26 ºC (5 g/L) vs. 28 ºC (15 g/L)	ns	0.9513
26 ºC (5 g/L) vs. 37 ºC (15 g/L)	*	0.02
28 ºC (5 g/L) vs. 37 ºC (5 g/L)	ns	0.5713
28 ºC (5 g/L) vs. 20 ºC (15 g/L)	*	0.0352
28 ºC (5 g/L) vs. 26 ºC (15 g/L)	ns	0.8092
28 ºC (5 g/L) vs. 28 ºC (15 g/L)	ns	0.0975
28 ºC (5 g/L) vs. 37 ºC (15 g/L)	****	<0,0001
37 ºC (5 g/L) vs. 20 ºC (15 g/L)	ns	0.9818
37 ºC (5 g/L) vs. 26 ºC (15 g/L)	ns	>0,9999
37 ºC (5 g/L) vs. 28 ºC (15 g/L)	ns	0.999
37 ºC (5 g/L) vs. 37 ºC (15 g/L)	ns	0.0975
20 ºC (15 g/L) vs. 26 ºC (15 g/L)	ns	0.895
20 ºC (15 g/L) vs. 28 ºC (15 g/L)	ns	>0,9999
20 ºC (15 g/L) vs. 37 ºC (15 g/L)	ns	0.8092
26 ºC (15 g/L) vs. 28 ºC (15 g/L)	ns	0.9818
26 ºC (15 g/L) vs. 37 ºC (15 g/L)	*	0.0352
28 ºC (15 g/L) vs. 37 ºC (15 g/L)	ns	0.5713
54 h
20ºC (1 g/L) vs. 26 ºC (1 g/L)	***	0.0005
20 ºC (1 g/L) vs. 28 ºC (1 g/L)	*	0.0148
20 ºC (1 g/L) vs. 37 ºC (1 g/L)	***	0.0002
20 ºC (1 g/L) vs. 20 ºC (5 g/L)	ns	0.5713
20 ºC (1 g/L) vs. 26 ºC (5 g/L)	ns	0.0597
20 ºC (1 g/L) vs. 28 ºC (5 g/L)	ns	>0,9999
20 ºC (1 g/L) vs. 37 ºC (5 g/L)	ns	0.0975
20 ºC (1 g/L) vs. 20 ºC (15 g/L)	****	<0,0001
20 ºC (1 g/L) vs. 26 ºC (15 g/L)	ns	0.0597
20 ºC (1 g/L) vs. 28 ºC (15 g/L)	****	<0,0001
20 ºC (1 g/L) vs. 37 ºC (15 g/L)	****	<0,0001
26 ºC (1 g/L) vs. 28 ºC (1 g/L)	ns	0.999
26 ºC (1 g/L) vs. 37 ºC (1 g/L)	ns	>0,9999
26 ºC (1 g/L) vs. 20 ºC (5 g/L)	ns	0.3832
26 ºC (1 g/L) vs. 26 ºC (5 g/L)	ns	0.9693
26 ºC (1 g/L) vs. 28 ºC (5 g/L)	**	0.0011
26 ºC (1 g/L) vs. 37 ºC (5 g/L)	ns	0.9268
26 ºC (1 g/L) vs. 20 ºC (15 g/L)	ns	0.9996
26 ºC (1 g/L) vs. 26 ºC (15 g/L)	ns	0.9693
26 ºC (1 g/L) vs. 28 ºC (15 g/L)	ns	0.9996
26 ºC (1 g/L) vs. 37 ºC (15 g/L)	ns	0.9996
28 ºC (1 g/L) vs. 37 ºC (1 g/L)	ns	0.9899
28 ºC (1 g/L) vs. 20 ºC (5 g/L)	ns	0.9268
28 ºC (1 g/L) vs. 26 ºC (5 g/L)	ns	>0,9999
28 ºC (1 g/L) vs. 28 ºC (5 g/L)	*	0.0266
28 ºC (1 g/L) vs. 37 ºC (5 g/L)	ns	>0,9999
28 ºC (1 g/L) vs. 20 ºC (15 g/L)	ns	0.8558
28 ºC (1 g/L) vs. 26 ºC (15 g/L)	ns	>0,9999
28 ºC (1 g/L) vs. 28 ºC (15 g/L)	ns	0.8558
28 ºC (1 g/L) vs. 37 ºC (15 g/L)	ns	0.8558
37 ºC (1 g/L) vs. 20 ºC (5 g/L)	ns	0.2289
37 ºC (1 g/L) vs. 26 ºC (5 g/L)	ns	0.895
37 ºC (1 g/L) vs. 28 ºC (5 g/L)	***	0.0004
37 ºC (1 g/L) vs. 37 ºC (5 g/L)	ns	0.8092
37 ºC (1 g/L) vs. 20 ºC (15 g/L)	ns	>0,9999
37 ºC (1 g/L) vs. 26 ºC (15 g/L)	ns	0.895
37 ºC (1 g/L) vs. 28 ºC (15 g/L)	ns	>0,9999
37 ºC (1 g/L) vs. 37 ºC (15 g/L)	ns	>0,9999
20 ºC (5 g/L) vs. 26 ºC (5 g/L)	ns	0.9948
20 ºC (5 g/L) vs. 28 ºC (5 g/L)	ns	0.6977
20 ºC (5 g/L) vs. 37 ºC (5 g/L)	ns	0.999
20 ºC (5 g/L) vs. 20 ºC (15 g/L)	ns	0.0597
20 ºC (5 g/L) vs. 26 ºC (15 g/L)	ns	0.9948
20 ºC (5 g/L) vs. 28 ºC (15 g/L)	ns	0.0597
20 ºC (5 g/L) vs. 37 ºC (15 g/L)	ns	0.0597
26 ºC (5 g/L) vs. 28 ºC (5 g/L)	ns	0.0975
26 ºC (5 g/L) vs. 37 ºC (5 g/L)	ns	>0,9999
26 ºC (5 g/L) vs. 20 ºC (15 g/L)	ns	0.5713
26 ºC (5 g/L) vs. 26 ºC (15 g/L)	ns	>0,9999
26 ºC (5 g/L) vs. 28 ºC (15 g/L)	ns	0.5713
26 ºC (5 g/L) vs. 37 ºC (15 g/L)	ns	0.5713
28 ºC (5 g/L) vs. 37 ºC (5 g/L)	ns	0.1528
28 ºC (5 g/L) vs. 20 ºC (15 g/L)	****	<0,0001
28 ºC (5 g/L) vs. 26 ºC (15 g/L)	ns	0.0975
28 ºC (5 g/L) vs. 28 ºC (15 g/L)	****	<0,0001
28 ºC (5 g/L) vs. 37 ºC (15 g/L)	****	<0,0001
37 ºC (5 g/L) vs. 20 ºC (15 g/L)	ns	0.4435
37 ºC (5 g/L) vs. 26 ºC (15 g/L)	ns	>0,9999
37 ºC (5 g/L) vs. 28 ºC (15 g/L)	ns	0.4435
37 ºC (5 g/L) vs. 37 ºC (15 g/L)	ns	0.4435
20 ºC (15 g/L) vs. 26 ºC (15 g/L)	ns	0.5713
20 ºC (15 g/L) vs. 28 ºC (15 g/L)	ns	>0,9999
20 ºC (15 g/L) vs. 37 ºC (15 g/L)	ns	>0,9999
26 ºC (15 g/L) vs. 28 ºC (15 g/L)	ns	0.5713
26 ºC (15 g/L) vs. 37 ºC (15 g/L)	ns	0.5713
28 ºC (15 g/L) vs. 37 ºC (15 g/L)	ns	>0,9999
72 h
20 ºC (1 g/L) vs. 26 ºC (1 g/L)	ns	0.1528
20 ºC (1 g/L) vs. 28 ºC (1 g/L)	ns	0.9513
20 ºC (1 g/L) vs. 37 ºC (1 g/L)	**	0.008
20 ºC (1 g/L) vs. 20 ºC (5 g/L)	ns	0.9818
20 ºC (1 g/L) vs. 26 ºC (5 g/L)	ns	0.8092
20 ºC (1 g/L) vs. 28 ºC (5 g/L)	ns	0.3268
20 ºC (1 g/L) vs. 37 ºC (5 g/L)	**	0.003
20 ºC (1 g/L) vs. 20 ºC (15 g/L)	****	<0,0001
20 ºC (1 g/L) vs. 26 ºC (15 g/L)	ns	0.6977
20 ºC (1 g/L) vs. 28 ºC (15 g/L)	****	<0,0001
20 ºC (1 g/L) vs. 37 ºC (15 g/L)	****	<0,0001
26 ºC (1 g/L) vs. 28 ºC (1 g/L)	**	0.0015
26 ºC (1 g/L) vs. 37 ºC (1 g/L)	ns	0.9976
26 ºC (1 g/L) vs. 20 ºC (5 g/L)	ns	0.895
26 ºC (1 g/L) vs. 26 ºC (5 g/L)	ns	0.9948
26 ºC (1 g/L) vs. 28 ºC (5 g/L)	****	<0,0001
26 ºC (1 g/L) vs. 37 ºC (5 g/L)	ns	0.9818
26 ºC (1 g/L) vs. 20 ºC (15 g/L)	ns	0.5713
26 ºC (1 g/L) vs. 26 ºC (15 g/L)	ns	0.999
26 ºC (1 g/L) vs. 28 ºC (15 g/L)	ns	0.5713
26 ºC (1 g/L) vs. 37 ºC (15 g/L)	ns	0.5713
28 ºC (1 g/L) vs. 37 ºC (1 g/L)	****	<0,0001
28 ºC (1 g/L) vs. 20 ºC (5 g/L)	ns	0.2289
28 ºC (1 g/L) vs. 26 ºC (5 g/L)	ns	0.0597
28 ºC (1 g/L) vs. 28 ºC (5 g/L)	ns	0.9948
28 ºC (1 g/L) vs. 37 ºC (5 g/L)	****	<0,0001
28 ºC (1 g/L) vs. 20 ºC (15 g/L)	****	<0,0001
28 ºC (1 g/L) vs. 26 ºC (15 g/L)	*	0.0352
28 ºC (1 g/L) vs. 28 ºC (15 g/L)	****	<0,0001
28 ºC (1 g/L) vs. 37 ºC (15 g/L)	****	<0,0001
37 ºC (1 g/L) vs. 20 ºC (5 g/L)	ns	0.2751
37 ºC (1 g/L) vs. 26 ºC (5 g/L)	ns	0.6355
37 ºC (1 g/L) vs. 28 ºC (5 g/L)	****	<0,0001
37 ºC (1 g/L) vs. 37 ºC (5 g/L)	ns	>0,9999
37 ºC (1 g/L) vs. 20 ºC (15 g/L)	ns	0.9899
37 ºC (1 g/L) vs. 26 ºC (15 g/L)	ns	0.7561
37 ºC (1 g/L) vs. 28 ºC (15 g/L)	ns	0.9899
37 ºC (1 g/L) vs. 37 ºC (15 g/L)	ns	0.9899
20 ºC (5 g/L) vs. 26 ºC (5 g/L)	ns	>0,9999
20 ºC (5 g/L) vs. 28 ºC (5 g/L)	*	0.011
20 ºC (5 g/L) vs. 37 ºC (5 g/L)	ns	0.1528
20 ºC (5 g/L) vs. 20 ºC (15 g/L)	*	0.011
20 ºC (5 g/L) vs. 26 ºC (15 g/L)	ns	0.9999
20 ºC (5 g/L) vs. 28 ºC (15 g/L)	*	0.011
20 ºC (5 g/L) vs. 37 ºC (15 g/L)	*	0.011
26 ºC (5 g/L) vs. 28 ºC (5 g/L)	**	0.0015
26 ºC (5 g/L) vs. 37 ºC (5 g/L)	ns	0.4435
26 ºC (5 g/L) vs. 20 ºC (15 g/L)	ns	0.0597
26 ºC (5 g/L) vs. 26 ºC (15 g/L)	ns	>0,9999
26 ºC (5 g/L) vs. 28 ºC (15 g/L)	ns	0.0597
26 ºC (5 g/L) vs. 37 ºC (15 g/L)	ns	0.0597
28 ºC (5 g/L) vs. 37 ºC (5 g/L)	****	<0,0001
28 ºC (5 g/L) vs. 20 ºC (15 g/L)	****	<0,0001
28 ºC (5 g/L) vs. 26 ºC (15 g/L)	***	0.0007
28 ºC (5 g/L) vs. 28 ºC (15 g/L)	****	<0,0001
28 ºC (5 g/L) vs. 37 ºC (15 g/L)	****	<0,0001
37 ºC (5 g/L) vs. 20 ºC (15 g/L)	ns	0.999
37 ºC (5 g/L) vs. 26 ºC (15 g/L)	ns	0.5713
37 ºC (5 g/L) vs. 28 ºC (15 g/L)	ns	0.999
37 ºC (5 g/L) vs. 37 ºC (15 g/L)	ns	0.999
20 ºC (15 g/L) vs. 26 ºC (15 g/L)	ns	0.0975
20 ºC (15 g/L) vs. 28 ºC (15 g/L)	ns	>0,9999
20 ºC (15 g/L) vs. 37 ºC (15 g/L)	ns	>0,9999
26 ºC (15 g/L) vs. 28 ºC (15 g/L)	ns	0.0975
26 ºC (15 g/L) vs. 37 ºC (15 g/L)	ns	0.0975
28 ºC (15 g/L) vs. 37 ºC (15 g/L)	ns	>0,9999

## Sheet: C
		Šídák's multiple comparisons test	Summary	Adjusted P Value		Šídák's multiple comparisons test	Summary	Adjusted P Value
N. fowleri (Water + salt vs bactocasitone + salt)
Figure 1 vs Figure 3 comparisson after 72 hours of incubation		1 g/L				5 g/L
		20 ºC				20 ºC
		72h	ns	0.6994		72h	*	<0,005
		26 ºC				26 ºC
		72h	****	<0,0001		72h	****	<0,0001
		28 ºC				28 ºC
		72h	****	<0,0001		72h	****	<0,0001
		37 ºC				37 ºC
		72h	****	<0,0001		72h	****	<0,0001
