# Supplementary material for: Influence of salt and temperature in the growth of pathogenic free-living amoebae
Source: Front Microbiol. 2024 Feb 15;15:1356452. doi: 10.3389/fmicb.2024.1356452 (PMC10902715; doi:10.3389/fmicb.2024.1356452)
Supplement: Supplementary file 2 [file Table_2.XLSX]

## Sheet: A
A. griffini (PYG Medium + Salt)
Figure 2
Tukey's multiple comparisons test	Summary	Adjusted P Value		Tukey's multiple comparisons test	Summary	Adjusted P Value		Tukey's multiple comparisons test	Summary	Adjusted P Value		Tukey's multiple comparisons test	Summary	Adjusted P Value		Tukey's multiple comparisons test	Summary	Adjusted P Value
0 h				1 g/L				5 g/L				15 g/L				34 g/L
20 ºC 1 g/L vs. 28 ºC 1 g/L	ns	>0,9999
20 ºC 1 g/L vs. 37 ºC 1 g/L	ns	>0,9999		20 ºC				20 ºC				20 ºC				20 ºC
20 ºC 1 g/L vs. 20 ºC 5 g/L	ns	>0,9999		0 h vs. 24 h	ns	0.6474		0 h vs. 24 h	ns	0.7702		0 h vs. 24 h	ns	0.3672		0 h vs. 24 h	****	<0,0001
20 ºC 1 g/L vs. 28 ºC 5 g/L	ns	>0,9999		0 h vs. 30 h	ns	0.0923		0 h vs. 30 h	*	0.0413		0 h vs. 30 h	ns	0.0671		0 h vs. 30 h	****	<0,0001
20 ºC 1 g/L vs. 37 ºC 5 g/L	ns	>0,9999		0 h vs. 48 h	****	<0,0001		0 h vs. 48 h	****	<0,0001		0 h vs. 48 h	****	<0,0001		0 h vs. 48 h	****	<0,0001
20 ºC 1 g/L vs. 20 ºC 15 g/L	ns	>0,9999		0 h vs. 54 h	****	<0,0001		0 h vs. 54 h	****	<0,0001		0 h vs. 54 h	****	<0,0001		0 h vs. 54 h	****	<0,0001
20 ºC 1 g/L vs. 28 ºC 15 g/L	ns	>0,9999		0 h vs. 72 h	****	<0,0001		0 h vs. 72 h	****	<0,0001		0 h vs. 72 h	****	<0,0001		0 h vs. 72 h	****	<0,0001
20 ºC 1 g/L vs. 37 ºC 15 g/L	ns	>0,9999		24 h vs. 30 h	ns	0.8306		24 h vs. 30 h	ns	0.5001		24 h vs. 30 h	ns	0.9464		24 h vs. 30 h	ns	0.9995
20 ºC 1 g/L vs. 20 ºC 34 g/L	ns	>0,9999		24 h vs. 48 h	***	0.0003		24 h vs. 48 h	****	<0,0001		24 h vs. 48 h	*	0.0208		24 h vs. 48 h	ns	0.9932
20 ºC 1 g/L vs. 28 ºC 34 g/L	ns	>0,9999		24 h vs. 54 h	****	<0,0001		24 h vs. 54 h	****	<0,0001		24 h vs. 54 h	***	0.0002		24 h vs. 54 h	ns	0.1184
20 ºC 1 g/L vs. 37 ºC 34 g/L	ns	>0,9999		24 h vs. 72 h	****	<0,0001		24 h vs. 72 h	****	<0,0001		24 h vs. 72 h	****	<0,0001		24 h vs. 72 h	*	0.0122
28 ºC 1 g/L vs. 37 ºC 1 g/L	ns	>0,9999		30 h vs. 48 h	*	0.0107		30 h vs. 48 h	**	0.0049		30 h vs. 48 h	ns	0.1582		30 h vs. 48 h	ns	0.9505
28 ºC 1 g/L vs. 20 ºC 5 g/L	ns	>0,9999		30 h vs. 54 h	****	<0,0001		30 h vs. 54 h	****	<0,0001		30 h vs. 54 h	**	0.0024		30 h vs. 54 h	ns	0.059
28 ºC 1 g/L vs. 28 ºC 5 g/L	ns	>0,9999		30 h vs. 72 h	****	<0,0001		30 h vs. 72 h	****	<0,0001		30 h vs. 72 h	****	<0,0001		30 h vs. 72 h	**	0.0051
28 ºC 1 g/L vs. 37 ºC 5 g/L	ns	>0,9999		48 h vs. 54 h	ns	0.3181		48 h vs. 54 h	ns	0.0776		48 h vs. 54 h	ns	0.5512		48 h vs. 54 h	ns	0.3283
28 ºC 1 g/L vs. 20 ºC 15 g/L	ns	>0,9999		48 h vs. 72 h	***	0.0005		48 h vs. 72 h	****	<0,0001		48 h vs. 72 h	*	0.011		48 h vs. 72 h	*	0.049
28 ºC 1 g/L vs. 28 ºC 15 g/L	ns	>0,9999		54 h vs. 72 h	ns	0.1149		54 h vs. 72 h	ns	0.0776		54 h vs. 72 h	ns	0.4035		54 h vs. 72 h	ns	0.9296
28 ºC 1 g/L vs. 37 ºC 15 g/L	ns	>0,9999
28 ºC 1 g/L vs. 20 ºC 34 g/L	ns	>0,9999
28 ºC 1 g/L vs. 28 ºC 34 g/L	ns	>0,9999		28 ºC				28 ºC				28 ºC				28 ºC
28 ºC 1 g/L vs. 37 ºC 34 g/L	ns	>0,9999		0 h vs. 24 h	ns	0.0675		0 h vs. 24 h	****	<0,0001		0 h vs. 24 h	**	0.0071		0 h vs. 24 h	***	0.0003
37 ºC 1 g/L vs. 20 ºC 5 g/L	ns	>0,9999		0 h vs. 30 h	*	0.0435		0 h vs. 30 h	****	<0,0001		0 h vs. 30 h	**	0.0013		0 h vs. 30 h	****	<0,0001
37 ºC 1 g/L vs. 28 ºC 5 g/L	ns	>0,9999		0 h vs. 48 h	****	<0,0001		0 h vs. 48 h	****	<0,0001		0 h vs. 48 h	****	<0,0001		0 h vs. 48 h	****	<0,0001
37 ºC 1 g/L vs. 37 ºC 5 g/L	ns	>0,9999		0 h vs. 54 h	****	<0,0001		0 h vs. 54 h	****	<0,0001		0 h vs. 54 h	****	<0,0001		0 h vs. 54 h	****	<0,0001
37 ºC 1 g/L vs. 20 ºC 15 g/L	ns	>0,9999		0 h vs. 72 h	****	<0,0001		0 h vs. 72 h	****	<0,0001		0 h vs. 72 h	****	<0,0001		0 h vs. 72 h	****	<0,0001
37 ºC 1 g/L vs. 28 ºC 15 g/L	ns	>0,9999		24 h vs. 30 h	ns	>0,9999		24 h vs. 30 h	*	0.0114		24 h vs. 30 h	ns	0.9905		24 h vs. 30 h	ns	0.5115
37 ºC 1 g/L vs. 37 ºC 15 g/L	ns	>0,9999		24 h vs. 48 h	****	<0,0001		24 h vs. 48 h	****	<0,0001		24 h vs. 48 h	****	<0,0001		24 h vs. 48 h	ns	0.9789
37 ºC 1 g/L vs. 20 ºC 34 g/L	ns	>0,9999		24 h vs. 54 h	****	<0,0001		24 h vs. 54 h	****	<0,0001		24 h vs. 54 h	****	<0,0001		24 h vs. 54 h	ns	0.0707
37 ºC 1 g/L vs. 28 ºC 34 g/L	ns	>0,9999		24 h vs. 72 h	****	<0,0001		24 h vs. 72 h	****	<0,0001		24 h vs. 72 h	****	<0,0001		24 h vs. 72 h	ns	0.2526
37 ºC 1 g/L vs. 37 ºC 34 g/L	ns	>0,9999		30 h vs. 48 h	****	<0,0001		30 h vs. 48 h	****	<0,0001		30 h vs. 48 h	****	<0,0001		30 h vs. 48 h	ns	0.9039
20 ºC 5 g/L vs. 28 ºC 5 g/L	ns	>0,9999		30 h vs. 54 h	****	<0,0001		30 h vs. 54 h	****	<0,0001		30 h vs. 54 h	****	<0,0001		30 h vs. 54 h	ns	0.8734
20 ºC 5 g/L vs. 37 ºC 5 g/L	ns	>0,9999		30 h vs. 72 h	****	<0,0001		30 h vs. 72 h	****	<0,0001		30 h vs. 72 h	****	<0,0001		30 h vs. 72 h	ns	0.9967
20 ºC 5 g/L vs. 20 ºC 15 g/L	ns	>0,9999		48 h vs. 54 h	ns	0.879		48 h vs. 54 h	****	<0,0001		48 h vs. 54 h	***	0.0007		48 h vs. 54 h	ns	0.2889
20 ºC 5 g/L vs. 28 ºC 15 g/L	ns	>0,9999		48 h vs. 72 h	****	<0,0001		48 h vs. 72 h	****	<0,0001		48 h vs. 72 h	****	<0,0001		48 h vs. 72 h	ns	0.6613
20 ºC 5 g/L vs. 37 ºC 15 g/L	ns	>0,9999		54 h vs. 72 h	****	<0,0001		54 h vs. 72 h	****	<0,0001		54 h vs. 72 h	****	<0,0001		54 h vs. 72 h	ns	0.9875
20 ºC 5 g/L vs. 20 ºC 34 g/L	ns	>0,9999
20 ºC 5 g/L vs. 28 ºC 34 g/L	ns	>0,9999
20 ºC 5 g/L vs. 37 ºC 34 g/L	ns	>0,9999		37 ºC				37 ºC				37 ºC				37 ºC
28 ºC 5 g/L vs. 37 ºC 5 g/L	ns	>0,9999		0 h vs. 24 h	**	0.0048		0 h vs. 24 h	****	<0,0001		0 h vs. 24 h	ns	0.4035		0 h vs. 24 h	**	0.0064
28 ºC 5 g/L vs. 20 ºC 15 g/L	ns	>0,9999		0 h vs. 30 h	****	<0,0001		0 h vs. 30 h	****	<0,0001		0 h vs. 30 h	*	0.0365		0 h vs. 30 h	**	0.0026
28 ºC 5 g/L vs. 28 ºC 15 g/L	ns	>0,9999		0 h vs. 48 h	****	<0,0001		0 h vs. 48 h	****	<0,0001		0 h vs. 48 h	****	<0,0001		0 h vs. 48 h	****	<0,0001
28 ºC 5 g/L vs. 37 ºC 15 g/L	ns	>0,9999		0 h vs. 54 h	****	<0,0001		0 h vs. 54 h	****	<0,0001		0 h vs. 54 h	****	<0,0001		0 h vs. 54 h	****	<0,0001
28 ºC 5 g/L vs. 20 ºC 34 g/L	ns	>0,9999		0 h vs. 72 h	****	<0,0001		0 h vs. 72 h	****	<0,0001		0 h vs. 72 h	****	<0,0001		0 h vs. 72 h	****	<0,0001
28 ºC 5 g/L vs. 28 ºC 34 g/L	ns	>0,9999		24 h vs. 30 h	ns	0.1402		24 h vs. 30 h	****	<0,0001		24 h vs. 30 h	ns	0.8272		24 h vs. 30 h	ns	0.9995
28 ºC 5 g/L vs. 37 ºC 34 g/L	ns	>0,9999		24 h vs. 48 h	****	<0,0001		24 h vs. 48 h	****	<0,0001		24 h vs. 48 h	***	0.0004		24 h vs. 48 h	**	0.0013
37 ºC 5 g/L vs. 20 ºC 15 g/L	ns	>0,9999		24 h vs. 54 h	****	<0,0001		24 h vs. 54 h	****	<0,0001		24 h vs. 54 h	****	<0,0001		24 h vs. 54 h	****	<0,0001
37 ºC 5 g/L vs. 28 ºC 15 g/L	ns	>0,9999		24 h vs. 72 h	****	<0,0001		24 h vs. 72 h	****	<0,0001		24 h vs. 72 h	****	<0,0001		24 h vs. 72 h	****	<0,0001
37 ºC 5 g/L vs. 37 ºC 15 g/L	ns	>0,9999		30 h vs. 48 h	****	<0,0001		30 h vs. 48 h	****	<0,0001		30 h vs. 48 h	*	0.012		30 h vs. 48 h	**	0.0033
37 ºC 5 g/L vs. 20 ºC 34 g/L	ns	>0,9999		30 h vs. 54 h	****	<0,0001		30 h vs. 54 h	****	<0,0001		30 h vs. 54 h	****	<0,0001		30 h vs. 54 h	****	<0,0001
37 ºC 5 g/L vs. 28 ºC 34 g/L	ns	>0,9999		30 h vs. 72 h	****	<0,0001		30 h vs. 72 h	****	<0,0001		30 h vs. 72 h	****	<0,0001		30 h vs. 72 h	****	<0,0001
37 ºC 5 g/L vs. 37 ºC 34 g/L	ns	>0,9999		48 h vs. 54 h	****	<0,0001		48 h vs. 54 h	****	<0,0001		48 h vs. 54 h	****	<0,0001		48 h vs. 54 h	ns	0.6613
20 ºC 15 g/L vs. 28 ºC 15 g/L	ns	>0,9999		48 h vs. 72 h	****	<0,0001		48 h vs. 72 h	****	<0,0001		48 h vs. 72 h	****	<0,0001		48 h vs. 72 h	ns	0.163
20 ºC 15 g/L vs. 37 ºC 15 g/L	ns	>0,9999		54 h vs. 72 h	****	<0,0001		54 h vs. 72 h	****	<0,0001		54 h vs. 72 h	****	<0,0001		54 h vs. 72 h	ns	0.9296
20 ºC 15 g/L vs. 20 ºC 34 g/L	ns	>0,9999
20 ºC 15 g/L vs. 28 ºC 34 g/L	ns	>0,9999
20 ºC 15 g/L vs. 37 ºC 34 g/L	ns	>0,9999
28 ºC 15 g/L vs. 37 ºC 15 g/L	ns	>0,9999
28 ºC 15 g/L vs. 20 ºC 34 g/L	ns	>0,9999
28 ºC 15 g/L vs. 28 ºC 34 g/L	ns	>0,9999
28 ºC 15 g/L vs. 37 ºC 34 g/L	ns	>0,9999
37 ºC 15 g/L vs. 20 ºC 34 g/L	ns	>0,9999
37 ºC 15 g/L vs. 28 ºC 34 g/L	ns	>0,9999
37 ºC 15 g/L vs. 37 ºC 34 g/L	ns	>0,9999
20 ºC 34 g/L vs. 28 ºC 34 g/L	ns	>0,9999
20 ºC 34 g/L vs. 37 ºC 34 g/L	ns	>0,9999
28 ºC 34 g/L vs. 37 ºC 34 g/L	ns	>0,9999
24 h
20 ºC 1 g/L vs. 28 ºC 1 g/L	ns	0.7798
20 ºC 1 g/L vs. 37 ºC 1 g/L	*	0.0259
20 ºC 1 g/L vs. 20 ºC 5 g/L	ns	>0,9999
20 ºC 1 g/L vs. 28 ºC 5 g/L	**	0.001
20 ºC 1 g/L vs. 37 ºC 5 g/L	****	<0,0001
20 ºC 1 g/L vs. 20 ºC 15 g/L	ns	0.9814
20 ºC 1 g/L vs. 28 ºC 15 g/L	ns	>0,9999
20 ºC 1 g/L vs. 37 ºC 15 g/L	ns	0.9733
20 ºC 1 g/L vs. 20 ºC 34 g/L	ns	0.0768
20 ºC 1 g/L vs. 28 ºC 34 g/L	ns	0.1269
20 ºC 1 g/L vs. 37 ºC 34 g/L	ns	0.2154
28 ºC 1 g/L vs. 37 ºC 1 g/L	ns	0.8755
28 ºC 1 g/L vs. 20 ºC 5 g/L	ns	0.328
28 ºC 1 g/L vs. 28 ºC 5 g/L	ns	0.2971
28 ºC 1 g/L vs. 37 ºC 5 g/L	****	<0,0001
28 ºC 1 g/L vs. 20 ºC 15 g/L	ns	0.0844
28 ºC 1 g/L vs. 28 ºC 15 g/L	ns	0.6352
28 ºC 1 g/L vs. 37 ºC 15 g/L	ns	0.0714
28 ºC 1 g/L vs. 20 ºC 34 g/L	****	<0,0001
28 ºC 1 g/L vs. 28 ºC 34 g/L	***	0.0002
28 ºC 1 g/L vs. 37 ºC 34 g/L	***	0.0005
37 ºC 1 g/L vs. 20 ºC 5 g/L	**	0.0025
37 ºC 1 g/L vs. 28 ºC 5 g/L	ns	0.9989
37 ºC 1 g/L vs. 37 ºC 5 g/L	****	<0,0001
37 ºC 1 g/L vs. 20 ºC 15 g/L	***	0.0002
37 ºC 1 g/L vs. 28 ºC 15 g/L	*	0.0127
37 ºC 1 g/L vs. 37 ºC 15 g/L	***	0.0002
37 ºC 1 g/L vs. 20 ºC 34 g/L	****	<0,0001
37 ºC 1 g/L vs. 28 ºC 34 g/L	****	<0,0001
37 ºC 1 g/L vs. 37 ºC 34 g/L	****	<0,0001
20 ºC 5 g/L vs. 28 ºC 5 g/L	****	<0,0001
20 ºC 5 g/L vs. 37 ºC 5 g/L	****	<0,0001
20 ºC 5 g/L vs. 20 ºC 15 g/L	ns	>0,9999
20 ºC 5 g/L vs. 28 ºC 15 g/L	ns	>0,9999
20 ºC 5 g/L vs. 37 ºC 15 g/L	ns	>0,9999
20 ºC 5 g/L vs. 20 ºC 34 g/L	ns	0.3495
20 ºC 5 g/L vs. 28 ºC 34 g/L	ns	0.4785
20 ºC 5 g/L vs. 37 ºC 34 g/L	ns	0.6414
28 ºC 5 g/L vs. 37 ºC 5 g/L	***	0.0005
28 ºC 5 g/L vs. 20 ºC 15 g/L	****	<0,0001
28 ºC 5 g/L vs. 28 ºC 15 g/L	***	0.0004
28 ºC 5 g/L vs. 37 ºC 15 g/L	****	<0,0001
28 ºC 5 g/L vs. 20 ºC 34 g/L	****	<0,0001
28 ºC 5 g/L vs. 28 ºC 34 g/L	****	<0,0001
28 ºC 5 g/L vs. 37 ºC 34 g/L	****	<0,0001
37 ºC 5 g/L vs. 20 ºC 15 g/L	****	<0,0001
37 ºC 5 g/L vs. 28 ºC 15 g/L	****	<0,0001
37 ºC 5 g/L vs. 37 ºC 15 g/L	****	<0,0001
37 ºC 5 g/L vs. 20 ºC 34 g/L	****	<0,0001
37 ºC 5 g/L vs. 28 ºC 34 g/L	****	<0,0001
37 ºC 5 g/L vs. 37 ºC 34 g/L	****	<0,0001
20 ºC 15 g/L vs. 28 ºC 15 g/L	ns	0.9961
20 ºC 15 g/L vs. 37 ºC 15 g/L	ns	>0,9999
20 ºC 15 g/L vs. 20 ºC 34 g/L	ns	0.7585
20 ºC 15 g/L vs. 28 ºC 34 g/L	ns	0.8636
20 ºC 15 g/L vs. 37 ºC 34 g/L	ns	0.9452
28 ºC 15 g/L vs. 37 ºC 15 g/L	ns	0.9937
28 ºC 15 g/L vs. 20 ºC 34 g/L	ns	0.1354
28 ºC 15 g/L vs. 28 ºC 34 g/L	ns	0.2113
28 ºC 15 g/L vs. 37 ºC 34 g/L	ns	0.3333
37 ºC 15 g/L vs. 20 ºC 34 g/L	ns	0.7952
37 ºC 15 g/L vs. 28 ºC 34 g/L	ns	0.8903
37 ºC 15 g/L vs. 37 ºC 34 g/L	ns	0.9593
20 ºC 34 g/L vs. 28 ºC 34 g/L	ns	>0,9999
20 ºC 34 g/L vs. 37 ºC 34 g/L	ns	>0,9999
28 ºC 34 g/L vs. 37 ºC 34 g/L	ns	>0,9999
30 h
20 ºC 1 g/L vs. 28 ºC 1 g/L	ns	>0,9999
20 ºC 1 g/L vs. 37 ºC 1 g/L	****	<0,0001
20 ºC 1 g/L vs. 20 ºC 5 g/L	ns	>0,9999
20 ºC 1 g/L vs. 28 ºC 5 g/L	****	<0,0001
20 ºC 1 g/L vs. 37 ºC 5 g/L	****	<0,0001
20 ºC 1 g/L vs. 20 ºC 15 g/L	ns	0.2921
20 ºC 1 g/L vs. 28 ºC 15 g/L	ns	0.8636
20 ºC 1 g/L vs. 37 ºC 15 g/L	ns	0.3605
20 ºC 1 g/L vs. 20 ºC 34 g/L	***	0.0001
20 ºC 1 g/L vs. 28 ºC 34 g/L	***	0.0001
20 ºC 1 g/L vs. 37 ºC 34 g/L	***	0.0006
28 ºC 1 g/L vs. 37 ºC 1 g/L	****	<0,0001
28 ºC 1 g/L vs. 20 ºC 5 g/L	ns	>0,9999
28 ºC 1 g/L vs. 28 ºC 5 g/L	****	<0,0001
28 ºC 1 g/L vs. 37 ºC 5 g/L	****	<0,0001
28 ºC 1 g/L vs. 20 ºC 15 g/L	ns	0.1413
28 ºC 1 g/L vs. 28 ºC 15 g/L	ns	0.6659
28 ºC 1 g/L vs. 37 ºC 15 g/L	ns	0.1845
28 ºC 1 g/L vs. 20 ºC 34 g/L	****	<0,0001
28 ºC 1 g/L vs. 28 ºC 34 g/L	****	<0,0001
28 ºC 1 g/L vs. 37 ºC 34 g/L	***	0.0001
37 ºC 1 g/L vs. 20 ºC 5 g/L	****	<0,0001
37 ºC 1 g/L vs. 28 ºC 5 g/L	ns	0.9575
37 ºC 1 g/L vs. 37 ºC 5 g/L	****	<0,0001
37 ºC 1 g/L vs. 20 ºC 15 g/L	****	<0,0001
37 ºC 1 g/L vs. 28 ºC 15 g/L	****	<0,0001
37 ºC 1 g/L vs. 37 ºC 15 g/L	****	<0,0001
37 ºC 1 g/L vs. 20 ºC 34 g/L	****	<0,0001
37 ºC 1 g/L vs. 28 ºC 34 g/L	****	<0,0001
37 ºC 1 g/L vs. 37 ºC 34 g/L	****	<0,0001
20 ºC 5 g/L vs. 28 ºC 5 g/L	****	<0,0001
20 ºC 5 g/L vs. 37 ºC 5 g/L	****	<0,0001
20 ºC 5 g/L vs. 20 ºC 15 g/L	ns	0.5284
20 ºC 5 g/L vs. 28 ºC 15 g/L	ns	0.972
20 ºC 5 g/L vs. 37 ºC 15 g/L	ns	0.6103
20 ºC 5 g/L vs. 20 ºC 34 g/L	***	0.0006
20 ºC 5 g/L vs. 28 ºC 34 g/L	***	0.0005
20 ºC 5 g/L vs. 37 ºC 34 g/L	**	0.0024
28 ºC 5 g/L vs. 37 ºC 5 g/L	****	<0,0001
28 ºC 5 g/L vs. 20 ºC 15 g/L	****	<0,0001
28 ºC 5 g/L vs. 28 ºC 15 g/L	****	<0,0001
28 ºC 5 g/L vs. 37 ºC 15 g/L	****	<0,0001
28 ºC 5 g/L vs. 20 ºC 34 g/L	****	<0,0001
28 ºC 5 g/L vs. 28 ºC 34 g/L	****	<0,0001
28 ºC 5 g/L vs. 37 ºC 34 g/L	****	<0,0001
37 ºC 5 g/L vs. 20 ºC 15 g/L	****	<0,0001
37 ºC 5 g/L vs. 28 ºC 15 g/L	****	<0,0001
37 ºC 5 g/L vs. 37 ºC 15 g/L	****	<0,0001
37 ºC 5 g/L vs. 20 ºC 34 g/L	****	<0,0001
37 ºC 5 g/L vs. 28 ºC 34 g/L	****	<0,0001
37 ºC 5 g/L vs. 37 ºC 34 g/L	****	<0,0001
20 ºC 15 g/L vs. 28 ºC 15 g/L	ns	0.9991
20 ºC 15 g/L vs. 37 ºC 15 g/L	ns	>0,9999
20 ºC 15 g/L vs. 20 ºC 34 g/L	ns	0.4479
20 ºC 15 g/L vs. 28 ºC 34 g/L	ns	0.4239
20 ºC 15 g/L vs. 37 ºC 34 g/L	ns	0.6959
28 ºC 15 g/L vs. 37 ºC 15 g/L	ns	0.9998
28 ºC 15 g/L vs. 20 ºC 34 g/L	ns	0.0632
28 ºC 15 g/L vs. 28 ºC 34 g/L	ns	0.0572
28 ºC 15 g/L vs. 37 ºC 34 g/L	ns	0.1569
37 ºC 15 g/L vs. 20 ºC 34 g/L	ns	0.3717
37 ºC 15 g/L vs. 28 ºC 34 g/L	ns	0.3495
37 ºC 15 g/L vs. 37 ºC 34 g/L	ns	0.6165
20 ºC 34 g/L vs. 28 ºC 34 g/L	ns	>0,9999
20 ºC 34 g/L vs. 37 ºC 34 g/L	ns	>0,9999
28 ºC 34 g/L vs. 37 ºC 34 g/L	ns	>0,9999
48 h
20 ºC 1 g/L vs. 28 ºC 1 g/L	****	<0,0001
20 ºC 1 g/L vs. 37 ºC 1 g/L	****	<0,0001
20 ºC 1 g/L vs. 20 ºC 5 g/L	ns	0.9941
20 ºC 1 g/L vs. 28 ºC 5 g/L	****	<0,0001
20 ºC 1 g/L vs. 37 ºC 5 g/L	****	<0,0001
20 ºC 1 g/L vs. 20 ºC 15 g/L	****	<0,0001
20 ºC 1 g/L vs. 28 ºC 15 g/L	ns	0.1635
20 ºC 1 g/L vs. 37 ºC 15 g/L	****	<0,0001
20 ºC 1 g/L vs. 20 ºC 34 g/L	****	<0,0001
20 ºC 1 g/L vs. 28 ºC 34 g/L	****	<0,0001
20 ºC 1 g/L vs. 37 ºC 34 g/L	****	<0,0001
28 ºC 1 g/L vs. 37 ºC 1 g/L	****	<0,0001
28 ºC 1 g/L vs. 20 ºC 5 g/L	****	<0,0001
28 ºC 1 g/L vs. 28 ºC 5 g/L	****	<0,0001
28 ºC 1 g/L vs. 37 ºC 5 g/L	****	<0,0001
28 ºC 1 g/L vs. 20 ºC 15 g/L	****	<0,0001
28 ºC 1 g/L vs. 28 ºC 15 g/L	****	<0,0001
28 ºC 1 g/L vs. 37 ºC 15 g/L	****	<0,0001
28 ºC 1 g/L vs. 20 ºC 34 g/L	****	<0,0001
28 ºC 1 g/L vs. 28 ºC 34 g/L	****	<0,0001
28 ºC 1 g/L vs. 37 ºC 34 g/L	****	<0,0001
37 ºC 1 g/L vs. 20 ºC 5 g/L	****	<0,0001
37 ºC 1 g/L vs. 28 ºC 5 g/L	****	<0,0001
37 ºC 1 g/L vs. 37 ºC 5 g/L	****	<0,0001
37 ºC 1 g/L vs. 20 ºC 15 g/L	****	<0,0001
37 ºC 1 g/L vs. 28 ºC 15 g/L	****	<0,0001
37 ºC 1 g/L vs. 37 ºC 15 g/L	****	<0,0001
37 ºC 1 g/L vs. 20 ºC 34 g/L	****	<0,0001
37 ºC 1 g/L vs. 28 ºC 34 g/L	****	<0,0001
37 ºC 1 g/L vs. 37 ºC 34 g/L	****	<0,0001
20 ºC 5 g/L vs. 28 ºC 5 g/L	****	<0,0001
20 ºC 5 g/L vs. 37 ºC 5 g/L	****	<0,0001
20 ºC 5 g/L vs. 20 ºC 15 g/L	****	<0,0001
20 ºC 5 g/L vs. 28 ºC 15 g/L	ns	0.8335
20 ºC 5 g/L vs. 37 ºC 15 g/L	***	0.0002
20 ºC 5 g/L vs. 20 ºC 34 g/L	****	<0,0001
20 ºC 5 g/L vs. 28 ºC 34 g/L	****	<0,0001
20 ºC 5 g/L vs. 37 ºC 34 g/L	****	<0,0001
28 ºC 5 g/L vs. 37 ºC 5 g/L	****	<0,0001
28 ºC 5 g/L vs. 20 ºC 15 g/L	****	<0,0001
28 ºC 5 g/L vs. 28 ºC 15 g/L	****	<0,0001
28 ºC 5 g/L vs. 37 ºC 15 g/L	****	<0,0001
28 ºC 5 g/L vs. 20 ºC 34 g/L	****	<0,0001
28 ºC 5 g/L vs. 28 ºC 34 g/L	****	<0,0001
28 ºC 5 g/L vs. 37 ºC 34 g/L	****	<0,0001
37 ºC 5 g/L vs. 20 ºC 15 g/L	****	<0,0001
37 ºC 5 g/L vs. 28 ºC 15 g/L	****	<0,0001
37 ºC 5 g/L vs. 37 ºC 15 g/L	****	<0,0001
37 ºC 5 g/L vs. 20 ºC 34 g/L	****	<0,0001
37 ºC 5 g/L vs. 28 ºC 34 g/L	****	<0,0001
37 ºC 5 g/L vs. 37 ºC 34 g/L	****	<0,0001
20 ºC 15 g/L vs. 28 ºC 15 g/L	*	0.0109
20 ºC 15 g/L vs. 37 ºC 15 g/L	ns	0.9999
20 ºC 15 g/L vs. 20 ºC 34 g/L	*	0.0112
20 ºC 15 g/L vs. 28 ºC 34 g/L	*	0.0202
20 ºC 15 g/L vs. 37 ºC 34 g/L	*	0.0112
28 ºC 15 g/L vs. 37 ºC 15 g/L	ns	0.0949
28 ºC 15 g/L vs. 20 ºC 34 g/L	****	<0,0001
28 ºC 15 g/L vs. 28 ºC 34 g/L	****	<0,0001
28 ºC 15 g/L vs. 37 ºC 34 g/L	****	<0,0001
37 ºC 15 g/L vs. 20 ºC 34 g/L	***	0.0008
37 ºC 15 g/L vs. 28 ºC 34 g/L	**	0.0016
37 ºC 15 g/L vs. 37 ºC 34 g/L	***	0.0008
20 ºC 34 g/L vs. 28 ºC 34 g/L	ns	>0,9999
20 ºC 34 g/L vs. 37 ºC 34 g/L	ns	>0,9999
28 ºC 34 g/L vs. 37 ºC 34 g/L	ns	>0,9999
54 h
20 ºC 1 g/L vs. 28 ºC 1 g/L	**	0.0022
20 ºC 1 g/L vs. 37 ºC 1 g/L	****	<0,0001
20 ºC 1 g/L vs. 20 ºC 5 g/L	ns	0.9995
20 ºC 1 g/L vs. 28 ºC 5 g/L	****	<0,0001
20 ºC 1 g/L vs. 37 ºC 5 g/L	****	<0,0001
20 ºC 1 g/L vs. 20 ºC 15 g/L	****	<0,0001
20 ºC 1 g/L vs. 28 ºC 15 g/L	*	0.0306
20 ºC 1 g/L vs. 37 ºC 15 g/L	****	<0,0001
20 ºC 1 g/L vs. 20 ºC 34 g/L	****	<0,0001
20 ºC 1 g/L vs. 28 ºC 34 g/L	****	<0,0001
20 ºC 1 g/L vs. 37 ºC 34 g/L	****	<0,0001
28 ºC 1 g/L vs. 37 ºC 1 g/L	****	<0,0001
28 ºC 1 g/L vs. 20 ºC 5 g/L	****	<0,0001
28 ºC 1 g/L vs. 28 ºC 5 g/L	****	<0,0001
28 ºC 1 g/L vs. 37 ºC 5 g/L	****	<0,0001
28 ºC 1 g/L vs. 20 ºC 15 g/L	****	<0,0001
28 ºC 1 g/L vs. 28 ºC 15 g/L	****	<0,0001
28 ºC 1 g/L vs. 37 ºC 15 g/L	****	<0,0001
28 ºC 1 g/L vs. 20 ºC 34 g/L	****	<0,0001
28 ºC 1 g/L vs. 28 ºC 34 g/L	****	<0,0001
28 ºC 1 g/L vs. 37 ºC 34 g/L	****	<0,0001
37 ºC 1 g/L vs. 20 ºC 5 g/L	****	<0,0001
37 ºC 1 g/L vs. 28 ºC 5 g/L	ns	>0,9999
37 ºC 1 g/L vs. 37 ºC 5 g/L	****	<0,0001
37 ºC 1 g/L vs. 20 ºC 15 g/L	****	<0,0001
37 ºC 1 g/L vs. 28 ºC 15 g/L	****	<0,0001
37 ºC 1 g/L vs. 37 ºC 15 g/L	****	<0,0001
37 ºC 1 g/L vs. 20 ºC 34 g/L	****	<0,0001
37 ºC 1 g/L vs. 28 ºC 34 g/L	****	<0,0001
37 ºC 1 g/L vs. 37 ºC 34 g/L	****	<0,0001
20 ºC 5 g/L vs. 28 ºC 5 g/L	****	<0,0001
20 ºC 5 g/L vs. 37 ºC 5 g/L	****	<0,0001
20 ºC 5 g/L vs. 20 ºC 15 g/L	****	<0,0001
20 ºC 5 g/L vs. 28 ºC 15 g/L	ns	0.268
20 ºC 5 g/L vs. 37 ºC 15 g/L	***	0.0002
20 ºC 5 g/L vs. 20 ºC 34 g/L	****	<0,0001
20 ºC 5 g/L vs. 28 ºC 34 g/L	****	<0,0001
20 ºC 5 g/L vs. 37 ºC 34 g/L	****	<0,0001
28 ºC 5 g/L vs. 37 ºC 5 g/L	****	<0,0001
28 ºC 5 g/L vs. 20 ºC 15 g/L	****	<0,0001
28 ºC 5 g/L vs. 28 ºC 15 g/L	****	<0,0001
28 ºC 5 g/L vs. 37 ºC 15 g/L	****	<0,0001
28 ºC 5 g/L vs. 20 ºC 34 g/L	****	<0,0001
28 ºC 5 g/L vs. 28 ºC 34 g/L	****	<0,0001
28 ºC 5 g/L vs. 37 ºC 34 g/L	****	<0,0001
37 ºC 5 g/L vs. 20 ºC 15 g/L	****	<0,0001
37 ºC 5 g/L vs. 28 ºC 15 g/L	****	<0,0001
37 ºC 5 g/L vs. 37 ºC 15 g/L	****	<0,0001
37 ºC 5 g/L vs. 20 ºC 34 g/L	****	<0,0001
37 ºC 5 g/L vs. 28 ºC 34 g/L	****	<0,0001
37 ºC 5 g/L vs. 37 ºC 34 g/L	****	<0,0001
20 ºC 15 g/L vs. 28 ºC 15 g/L	****	<0,0001
20 ºC 15 g/L vs. 37 ºC 15 g/L	ns	0.0805
20 ºC 15 g/L vs. 20 ºC 34 g/L	***	0.0001
20 ºC 15 g/L vs. 28 ºC 34 g/L	***	0.0003
20 ºC 15 g/L vs. 37 ºC 34 g/L	***	0.0002
28 ºC 15 g/L vs. 37 ºC 15 g/L	ns	0.5221
28 ºC 15 g/L vs. 20 ºC 34 g/L	****	<0,0001
28 ºC 15 g/L vs. 28 ºC 34 g/L	****	<0,0001
28 ºC 15 g/L vs. 37 ºC 34 g/L	****	<0,0001
37 ºC 15 g/L vs. 20 ºC 34 g/L	****	<0,0001
37 ºC 15 g/L vs. 28 ºC 34 g/L	****	<0,0001
37 ºC 15 g/L vs. 37 ºC 34 g/L	****	<0,0001
20 ºC 34 g/L vs. 28 ºC 34 g/L	ns	>0,9999
20 ºC 34 g/L vs. 37 ºC 34 g/L	ns	>0,9999
28 ºC 34 g/L vs. 37 ºC 34 g/L	ns	>0,9999
72 h
20 ºC 1 g/L vs. 28 ºC 1 g/L	****	<0,0001
20 ºC 1 g/L vs. 37 ºC 1 g/L	****	<0,0001
20 ºC 1 g/L vs. 20 ºC 5 g/L	ns	0.9584
20 ºC 1 g/L vs. 28 ºC 5 g/L	****	<0,0001
20 ºC 1 g/L vs. 37 ºC 5 g/L	****	<0,0001
20 ºC 1 g/L vs. 20 ºC 15 g/L	****	<0,0001
20 ºC 1 g/L vs. 28 ºC 15 g/L	*	0.0229
20 ºC 1 g/L vs. 37 ºC 15 g/L	****	<0,0001
20 ºC 1 g/L vs. 20 ºC 34 g/L	****	<0,0001
20 ºC 1 g/L vs. 28 ºC 34 g/L	****	<0,0001
20 ºC 1 g/L vs. 37 ºC 34 g/L	****	<0,0001
28 ºC 1 g/L vs. 37 ºC 1 g/L	****	<0,0001
28 ºC 1 g/L vs. 20 ºC 5 g/L	****	<0,0001
28 ºC 1 g/L vs. 28 ºC 5 g/L	****	<0,0001
28 ºC 1 g/L vs. 37 ºC 5 g/L	****	<0,0001
28 ºC 1 g/L vs. 20 ºC 15 g/L	****	<0,0001
28 ºC 1 g/L vs. 28 ºC 15 g/L	****	<0,0001
28 ºC 1 g/L vs. 37 ºC 15 g/L	****	<0,0001
28 ºC 1 g/L vs. 20 ºC 34 g/L	****	<0,0001
28 ºC 1 g/L vs. 28 ºC 34 g/L	****	<0,0001
28 ºC 1 g/L vs. 37 ºC 34 g/L	****	<0,0001
37 ºC 1 g/L vs. 20 ºC 5 g/L	****	<0,0001
37 ºC 1 g/L vs. 28 ºC 5 g/L	ns	0.9782
37 ºC 1 g/L vs. 37 ºC 5 g/L	****	<0,0001
37 ºC 1 g/L vs. 20 ºC 15 g/L	****	<0,0001
37 ºC 1 g/L vs. 28 ºC 15 g/L	****	<0,0001
37 ºC 1 g/L vs. 37 ºC 15 g/L	****	<0,0001
37 ºC 1 g/L vs. 20 ºC 34 g/L	****	<0,0001
37 ºC 1 g/L vs. 28 ºC 34 g/L	****	<0,0001
37 ºC 1 g/L vs. 37 ºC 34 g/L	****	<0,0001
20 ºC 5 g/L vs. 28 ºC 5 g/L	****	<0,0001
20 ºC 5 g/L vs. 37 ºC 5 g/L	****	<0,0001
20 ºC 5 g/L vs. 20 ºC 15 g/L	****	<0,0001
20 ºC 5 g/L vs. 28 ºC 15 g/L	ns	0.5789
20 ºC 5 g/L vs. 37 ºC 15 g/L	***	0.0004
20 ºC 5 g/L vs. 20 ºC 34 g/L	****	<0,0001
20 ºC 5 g/L vs. 28 ºC 34 g/L	****	<0,0001
20 ºC 5 g/L vs. 37 ºC 34 g/L	****	<0,0001
28 ºC 5 g/L vs. 37 ºC 5 g/L	****	<0,0001
28 ºC 5 g/L vs. 20 ºC 15 g/L	****	<0,0001
28 ºC 5 g/L vs. 28 ºC 15 g/L	****	<0,0001
28 ºC 5 g/L vs. 37 ºC 15 g/L	****	<0,0001
28 ºC 5 g/L vs. 20 ºC 34 g/L	****	<0,0001
28 ºC 5 g/L vs. 28 ºC 34 g/L	****	<0,0001
28 ºC 5 g/L vs. 37 ºC 34 g/L	****	<0,0001
37 ºC 5 g/L vs. 20 ºC 15 g/L	****	<0,0001
37 ºC 5 g/L vs. 28 ºC 15 g/L	****	<0,0001
37 ºC 5 g/L vs. 37 ºC 15 g/L	****	<0,0001
37 ºC 5 g/L vs. 20 ºC 34 g/L	****	<0,0001
37 ºC 5 g/L vs. 28 ºC 34 g/L	****	<0,0001
37 ºC 5 g/L vs. 37 ºC 34 g/L	****	<0,0001
20 ºC 15 g/L vs. 28 ºC 15 g/L	****	<0,0001
20 ºC 15 g/L vs. 37 ºC 15 g/L	****	<0,0001
20 ºC 15 g/L vs. 20 ºC 34 g/L	****	<0,0001
20 ºC 15 g/L vs. 28 ºC 34 g/L	****	<0,0001
20 ºC 15 g/L vs. 37 ºC 34 g/L	****	<0,0001
28 ºC 15 g/L vs. 37 ºC 15 g/L	ns	0.328
28 ºC 15 g/L vs. 20 ºC 34 g/L	****	<0,0001
28 ºC 15 g/L vs. 28 ºC 34 g/L	****	<0,0001
28 ºC 15 g/L vs. 37 ºC 34 g/L	****	<0,0001
37 ºC 15 g/L vs. 20 ºC 34 g/L	****	<0,0001
37 ºC 15 g/L vs. 28 ºC 34 g/L	****	<0,0001
37 ºC 15 g/L vs. 37 ºC 34 g/L	****	<0,0001
20 ºC 34 g/L vs. 28 ºC 34 g/L	ns	>0,9999
20 ºC 34 g/L vs. 37 ºC 34 g/L	ns	>0,9999
28 ºC 34 g/L vs. 37 ºC 34 g/L	ns	>0,9999

## Sheet: B
A. griffini (Water + Salt)
Figure 4
Tukey's multiple comparisons test	Summary	Adjusted P Value		Tukey's multiple comparisons test	Summary	Adjusted P Value		Tukey's multiple comparisons test	Summary	Adjusted P Value		Tukey's multiple comparisons test	Summary	Adjusted P Value		Tukey's multiple comparisons test	Summary	Adjusted P Value
0 h				1 g/L				5 g/L				15 g/L				34 g/L
20 ºC 1 g/L vs. 28 ºC 1 g/L	ns	0.8603
20 ºC 1 g/L vs. 37 ºC 1 g/L	ns	>0,9999		20 ºC				20 ºC				20 ºC				20 ºC
20 ºC 1 g/L vs. 20 ºC 5 g/L	***	0.0005		0 h vs. 24 h	***	0.0001		0 h vs. 24 h	ns	>0,9999		0 h vs. 24 h	ns	0.8567		0 h vs. 24 h	****	<0,0001
20 ºC 1 g/L vs. 28 ºC 5 g/L	ns	0.115		0 h vs. 30 h	****	<0,0001		0 h vs. 30 h	ns	0.915		0 h vs. 30 h	ns	>0,9999		0 h vs. 30 h	****	<0,0001
20 ºC 1 g/L vs. 37 ºC 5 g/L	****	<0,0001		0 h vs. 48 h	***	0.0004		0 h vs. 48 h	ns	0.8643		0 h vs. 48 h	ns	0.1778		0 h vs. 48 h	****	<0,0001
20 ºC 1 g/L vs. 20 ºC 15 g/L	****	<0,0001		0 h vs. 54 h	**	0.0038		0 h vs. 54 h	ns	0.2077		0 h vs. 54 h	ns	0.5971		0 h vs. 54 h	****	<0,0001
20 ºC 1 g/L vs. 28 ºC 15 g/L	****	<0,0001		0 h vs. 72 h	**	0.0053		0 h vs. 72 h	*	0.0113		0 h vs. 72 h	ns	0.9028		0 h vs. 72 h	****	<0,0001
20 ºC 1 g/L vs. 37 ºC 15 g/L	****	<0,0001		24 h vs. 30 h	ns	0.1033		24 h vs. 30 h	ns	0.915		24 h vs. 30 h	ns	0.8013		24 h vs. 30 h	ns	>0,9999
20 ºC 1 g/L vs. 20 ºC 34 g/L	****	<0,0001		24 h vs. 48 h	ns	0.9992		24 h vs. 48 h	ns	0.8643		24 h vs. 48 h	ns	0.8013		24 h vs. 48 h	ns	0.6462
20 ºC 1 g/L vs. 28 ºC 34 g/L	****	<0,0001		24 h vs. 54 h	ns	0.8641		24 h vs. 54 h	ns	0.2077		24 h vs. 54 h	ns	0.9972		24 h vs. 54 h	ns	0.6462
20 ºC 1 g/L vs. 37 ºC 34 g/L	****	<0,0001		24 h vs. 72 h	ns	0.8077		24 h vs. 72 h	*	0.0113		24 h vs. 72 h	ns	0.2691		24 h vs. 72 h	ns	0.6462
28 ºC 1 g/L vs. 37 ºC 1 g/L	ns	0.8603		30 h vs. 48 h	*	0.0461		30 h vs. 48 h	ns	>0,9999		30 h vs. 48 h	ns	0.142		30 h vs. 48 h	ns	0.7757
28 ºC 1 g/L vs. 20 ºC 5 g/L	ns	0.1405		30 h vs. 54 h	**	0.0063		30 h vs. 54 h	ns	0.765		30 h vs. 54 h	ns	0.5245		30 h vs. 54 h	ns	0.7757
28 ºC 1 g/L vs. 28 ºC 5 g/L	ns	0.9774		30 h vs. 72 h	**	0.0045		30 h vs. 72 h	ns	0.1236		30 h vs. 72 h	ns	0.9387		30 h vs. 72 h	ns	0.7757
28 ºC 1 g/L vs. 37 ºC 5 g/L	**	0.0017		48 h vs. 54 h	ns	0.9699		48 h vs. 54 h	ns	0.8341		48 h vs. 54 h	ns	0.9647		48 h vs. 54 h	ns	>0,9999
28 ºC 1 g/L vs. 20 ºC 15 g/L	**	0.0012		48 h vs. 72 h	ns	0.9452		48 h vs. 72 h	ns	0.1614		48 h vs. 72 h	*	0.0167		48 h vs. 72 h	ns	>0,9999
28 ºC 1 g/L vs. 28 ºC 15 g/L	****	<0,0001		54 h vs. 72 h	ns	>0,9999		54 h vs. 72 h	ns	0.8009		54 h vs. 72 h	ns	0.1121		54 h vs. 72 h	ns	>0,9999
28 ºC 1 g/L vs. 37 ºC 15 g/L	****	<0,0001
28 ºC 1 g/L vs. 20 ºC 34 g/L	*	0.0173
28 ºC 1 g/L vs. 28 ºC 34 g/L	****	<0,0001		28 ºC				28 ºC				28 ºC				28 ºC
28 ºC 1 g/L vs. 37 ºC 34 g/L	****	<0,0001		0 h vs. 24 h	ns	0.9699		0 h vs. 24 h	ns	0.646		0 h vs. 24 h	ns	0.9993		0 h vs. 24 h	****	<0,0001
37 ºC 1 g/L vs. 20 ºC 5 g/L	***	0.0005		0 h vs. 30 h	ns	0.9967		0 h vs. 30 h	ns	0.2342		0 h vs. 30 h	ns	>0,9999		0 h vs. 30 h	****	<0,0001
37 ºC 1 g/L vs. 28 ºC 5 g/L	ns	0.115		0 h vs. 48 h	ns	0.1492		0 h vs. 48 h	ns	0.4385		0 h vs. 48 h	**	0.0049		0 h vs. 48 h	****	<0,0001
37 ºC 1 g/L vs. 37 ºC 5 g/L	****	<0,0001		0 h vs. 54 h	ns	0.053		0 h vs. 54 h	ns	0.2077		0 h vs. 54 h	**	0.0035		0 h vs. 54 h	****	<0,0001
37 ºC 1 g/L vs. 20 ºC 15 g/L	****	<0,0001		0 h vs. 72 h	***	0.001		0 h vs. 72 h	*	0.0268		0 h vs. 72 h	***	0.0005		0 h vs. 72 h	****	<0,0001
37 ºC 1 g/L vs. 28 ºC 15 g/L	****	<0,0001		24 h vs. 30 h	ns	0.9997		24 h vs. 30 h	ns	0.9764		24 h vs. 30 h	ns	>0,9999		24 h vs. 30 h	ns	>0,9999
37 ºC 1 g/L vs. 37 ºC 15 g/L	****	<0,0001		24 h vs. 48 h	ns	0.5216		24 h vs. 48 h	ns	0.9994		24 h vs. 48 h	**	0.0018		24 h vs. 48 h	ns	0.5084
37 ºC 1 g/L vs. 20 ºC 34 g/L	****	<0,0001		24 h vs. 54 h	ns	0.2593		24 h vs. 54 h	ns	0.9657		24 h vs. 54 h	**	0.0013		24 h vs. 54 h	ns	0.1166
37 ºC 1 g/L vs. 28 ºC 34 g/L	****	<0,0001		24 h vs. 72 h	**	0.0087		24 h vs. 72 h	ns	0.52		24 h vs. 72 h	***	0.0002		24 h vs. 72 h	ns	0.1166
37 ºC 1 g/L vs. 37 ºC 34 g/L	****	<0,0001		30 h vs. 48 h	ns	0.3468		30 h vs. 48 h	ns	0.9986		30 h vs. 48 h	**	0.0025		30 h vs. 48 h	ns	0.6462
20 ºC 5 g/L vs. 28 ºC 5 g/L	ns	0.8952		30 h vs. 54 h	ns	0.1492		30 h vs. 54 h	ns	>0,9999		30 h vs. 54 h	**	0.0018		30 h vs. 54 h	ns	0.1804
20 ºC 5 g/L vs. 37 ºC 5 g/L	ns	0.9646		30 h vs. 72 h	**	0.0038		30 h vs. 72 h	ns	0.915		30 h vs. 72 h	***	0.0002		30 h vs. 72 h	ns	0.1804
20 ºC 5 g/L vs. 20 ºC 15 g/L	ns	0.9471		48 h vs. 54 h	ns	0.9967		48 h vs. 54 h	ns	0.997		48 h vs. 54 h	ns	>0,9999		48 h vs. 54 h	ns	0.9499
20 ºC 5 g/L vs. 28 ºC 15 g/L	**	0.0042		48 h vs. 72 h	ns	0.3793		48 h vs. 72 h	ns	0.7269		48 h vs. 72 h	ns	0.9647		48 h vs. 72 h	ns	0.9499
20 ºC 5 g/L vs. 37 ºC 15 g/L	ns	0.2855		54 h vs. 72 h	ns	0.6716		54 h vs. 72 h	ns	0.9352		54 h vs. 72 h	ns	0.9819		54 h vs. 72 h	ns	>0,9999
20 ºC 5 g/L vs. 20 ºC 34 g/L	ns	0.9999
20 ºC 5 g/L vs. 28 ºC 34 g/L	**	0.0087
20 ºC 5 g/L vs. 37 ºC 34 g/L	**	0.0042		37 ºC				37 ºC				37 ºC				37 ºC
28 ºC 5 g/L vs. 37 ºC 5 g/L	ns	0.115		0 h vs. 24 h	ns	0.0797		0 h vs. 24 h	ns	0.646		0 h vs. 24 h	ns	0.5245		0 h vs. 24 h	****	<0,0001
28 ºC 5 g/L vs. 20 ºC 15 g/L	ns	0.0933		0 h vs. 30 h	*	0.0119		0 h vs. 30 h	ns	0.6871		0 h vs. 30 h	ns	0.4537		0 h vs. 30 h	****	<0,0001
28 ºC 5 g/L vs. 28 ºC 15 g/L	****	<0,0001		0 h vs. 48 h	ns	>0,9999		0 h vs. 48 h	ns	0.4787		0 h vs. 48 h	ns	>0,9999		0 h vs. 48 h	****	<0,0001
28 ºC 5 g/L vs. 37 ºC 15 g/L	**	0.0023		0 h vs. 54 h	ns	0.3159		0 h vs. 54 h	ns	0.3625		0 h vs. 54 h	ns	0.9819		0 h vs. 54 h	****	<0,0001
28 ºC 5 g/L vs. 20 ºC 34 g/L	ns	0.4378		0 h vs. 72 h	*	0.0257		0 h vs. 72 h	ns	0.263		0 h vs. 72 h	ns	0.3248		0 h vs. 72 h	****	<0,0001
28 ºC 5 g/L vs. 28 ºC 34 g/L	****	<0,0001		24 h vs. 30 h	ns	0.9699		24 h vs. 30 h	ns	>0,9999		24 h vs. 30 h	ns	>0,9999		24 h vs. 30 h	ns	0.2675
28 ºC 5 g/L vs. 37 ºC 34 g/L	****	<0,0001		24 h vs. 48 h	ns	0.0609		24 h vs. 48 h	ns	0.9998		24 h vs. 48 h	ns	0.5971		24 h vs. 48 h	*	0.0437
37 ºC 5 g/L vs. 20 ºC 15 g/L	ns	>0,9999		24 h vs. 54 h	***	0.0003		24 h vs. 54 h	ns	0.997		24 h vs. 54 h	ns	0.9028		24 h vs. 54 h	*	0.0256
37 ºC 5 g/L vs. 28 ºC 15 g/L	ns	0.2426		24 h vs. 72 h	****	<0,0001		24 h vs. 72 h	ns	0.9845		24 h vs. 72 h	ns	0.9993		24 h vs. 72 h	*	0.0256
37 ºC 5 g/L vs. 37 ºC 15 g/L	ns	0.9864		30 h vs. 48 h	**	0.0087		30 h vs. 48 h	ns	0.9994		30 h vs. 48 h	ns	0.5245		30 h vs. 48 h	ns	0.9499
37 ºC 5 g/L vs. 20 ºC 34 g/L	ns	>0,9999		30 h vs. 54 h	****	<0,0001		30 h vs. 54 h	ns	0.9944		30 h vs. 54 h	ns	0.8567		30 h vs. 54 h	ns	0.8803
37 ºC 5 g/L vs. 28 ºC 34 g/L	ns	0.3577		30 h vs. 72 h	****	<0,0001		30 h vs. 72 h	ns	0.9764		30 h vs. 72 h	ns	>0,9999		30 h vs. 72 h	ns	0.8803
37 ºC 5 g/L vs. 37 ºC 34 g/L	ns	0.2426		48 h vs. 54 h	ns	0.3793		48 h vs. 54 h	ns	>0,9999		48 h vs. 54 h	ns	0.9921		48 h vs. 54 h	ns	>0,9999
20 ºC 15 g/L vs. 28 ºC 15 g/L	ns	0.2855		48 h vs. 72 h	*	0.0346		48 h vs. 72 h	ns	0.9986		48 h vs. 72 h	ns	0.3867		48 h vs. 72 h	ns	>0,9999
20 ºC 15 g/L vs. 37 ºC 15 g/L	ns	0.9922		54 h vs. 72 h	ns	0.8371		54 h vs. 72 h	ns	>0,9999		54 h vs. 72 h	ns	0.7381		54 h vs. 72 h	ns	>0,9999
20 ºC 15 g/L vs. 20 ºC 34 g/L	ns	0.9999
20 ºC 15 g/L vs. 28 ºC 34 g/L	ns	0.4104
20 ºC 15 g/L vs. 37 ºC 34 g/L	ns	0.2855
28 ºC 15 g/L vs. 37 ºC 15 g/L	ns	0.9471
28 ºC 15 g/L vs. 20 ºC 34 g/L	*	0.0474
28 ºC 15 g/L vs. 28 ºC 34 g/L	ns	>0,9999
28 ºC 15 g/L vs. 37 ºC 34 g/L	ns	>0,9999
37 ºC 15 g/L vs. 20 ºC 34 g/L	ns	0.773
37 ºC 15 g/L vs. 28 ºC 34 g/L	ns	0.9823
37 ºC 15 g/L vs. 37 ºC 34 g/L	ns	0.9471
20 ºC 34 g/L vs. 28 ºC 34 g/L	ns	0.0837
20 ºC 34 g/L vs. 37 ºC 34 g/L	*	0.0474
28 ºC 34 g/L vs. 37 ºC 34 g/L	ns	>0,9999
24 h
20 ºC 1 g/L vs. 28 ºC 1 g/L	****	<0,0001
20 ºC 1 g/L vs. 37 ºC 1 g/L	****	<0,0001
20 ºC 1 g/L vs. 20 ºC 5 g/L	****	<0,0001
20 ºC 1 g/L vs. 28 ºC 5 g/L	****	<0,0001
20 ºC 1 g/L vs. 37 ºC 5 g/L	****	<0,0001
20 ºC 1 g/L vs. 20 ºC 15 g/L	****	<0,0001
20 ºC 1 g/L vs. 28 ºC 15 g/L	****	<0,0001
20 ºC 1 g/L vs. 37 ºC 15 g/L	****	<0,0001
20 ºC 1 g/L vs. 20 ºC 34 g/L	****	<0,0001
20 ºC 1 g/L vs. 28 ºC 34 g/L	****	<0,0001
20 ºC 1 g/L vs. 37 ºC 34 g/L	****	<0,0001
28 ºC 1 g/L vs. 37 ºC 1 g/L	ns	0.075
28 ºC 1 g/L vs. 20 ºC 5 g/L	**	0.0057
28 ºC 1 g/L vs. 28 ºC 5 g/L	ns	>0,9999
28 ºC 1 g/L vs. 37 ºC 5 g/L	****	<0,0001
28 ºC 1 g/L vs. 20 ºC 15 g/L	***	0.0005
28 ºC 1 g/L vs. 28 ºC 15 g/L	****	<0,0001
28 ºC 1 g/L vs. 37 ºC 15 g/L	****	<0,0001
28 ºC 1 g/L vs. 20 ºC 34 g/L	****	<0,0001
28 ºC 1 g/L vs. 28 ºC 34 g/L	****	<0,0001
28 ºC 1 g/L vs. 37 ºC 34 g/L	****	<0,0001
37 ºC 1 g/L vs. 20 ºC 5 g/L	ns	0.9996
37 ºC 1 g/L vs. 28 ºC 5 g/L	ns	0.2426
37 ºC 1 g/L vs. 37 ºC 5 g/L	**	0.0042
37 ºC 1 g/L vs. 20 ºC 15 g/L	ns	0.9471
37 ºC 1 g/L vs. 28 ºC 15 g/L	****	<0,0001
37 ºC 1 g/L vs. 37 ºC 15 g/L	***	0.0005
37 ºC 1 g/L vs. 20 ºC 34 g/L	****	<0,0001
37 ºC 1 g/L vs. 28 ºC 34 g/L	****	<0,0001
37 ºC 1 g/L vs. 37 ºC 34 g/L	****	<0,0001
20 ºC 5 g/L vs. 28 ºC 5 g/L	*	0.029
20 ºC 5 g/L vs. 37 ºC 5 g/L	ns	0.0599
20 ºC 5 g/L vs. 20 ºC 15 g/L	ns	>0,9999
20 ºC 5 g/L vs. 28 ºC 15 g/L	**	0.0017
20 ºC 5 g/L vs. 37 ºC 15 g/L	*	0.01
20 ºC 5 g/L vs. 20 ºC 34 g/L	****	<0,0001
20 ºC 5 g/L vs. 28 ºC 34 g/L	****	<0,0001
20 ºC 5 g/L vs. 37 ºC 34 g/L	****	<0,0001
28 ºC 5 g/L vs. 37 ºC 5 g/L	****	<0,0001
28 ºC 5 g/L vs. 20 ºC 15 g/L	**	0.0031
28 ºC 5 g/L vs. 28 ºC 15 g/L	****	<0,0001
28 ºC 5 g/L vs. 37 ºC 15 g/L	****	<0,0001
28 ºC 5 g/L vs. 20 ºC 34 g/L	****	<0,0001
28 ºC 5 g/L vs. 28 ºC 34 g/L	****	<0,0001
28 ºC 5 g/L vs. 37 ºC 34 g/L	****	<0,0001
37 ºC 5 g/L vs. 20 ºC 15 g/L	ns	0.2855
37 ºC 5 g/L vs. 28 ºC 15 g/L	ns	0.9958
37 ºC 5 g/L vs. 37 ºC 15 g/L	ns	>0,9999
37 ºC 5 g/L vs. 20 ºC 34 g/L	*	0.0372
37 ºC 5 g/L vs. 28 ºC 34 g/L	ns	0.115
37 ºC 5 g/L vs. 37 ºC 34 g/L	ns	0.2041
20 ºC 15 g/L vs. 28 ºC 15 g/L	*	0.0173
20 ºC 15 g/L vs. 37 ºC 15 g/L	ns	0.075
20 ºC 15 g/L vs. 20 ºC 34 g/L	****	<0,0001
20 ºC 15 g/L vs. 28 ºC 34 g/L	****	<0,0001
20 ºC 15 g/L vs. 37 ºC 34 g/L	****	<0,0001
28 ºC 15 g/L vs. 37 ºC 15 g/L	ns	>0,9999
28 ºC 15 g/L vs. 20 ºC 34 g/L	ns	0.4378
28 ºC 15 g/L vs. 28 ºC 34 g/L	ns	0.722
28 ºC 15 g/L vs. 37 ºC 34 g/L	ns	0.8603
37 ºC 15 g/L vs. 20 ºC 34 g/L	ns	0.1701
37 ºC 15 g/L vs. 28 ºC 34 g/L	ns	0.3836
37 ºC 15 g/L vs. 37 ºC 34 g/L	ns	0.5523
20 ºC 34 g/L vs. 28 ºC 34 g/L	ns	>0,9999
20 ºC 34 g/L vs. 37 ºC 34 g/L	ns	>0,9999
28 ºC 34 g/L vs. 37 ºC 34 g/L	ns	>0,9999
30 h
20 ºC 1 g/L vs. 28 ºC 1 g/L	****	<0,0001
20 ºC 1 g/L vs. 37 ºC 1 g/L	****	<0,0001
20 ºC 1 g/L vs. 20 ºC 5 g/L	****	<0,0001
20 ºC 1 g/L vs. 28 ºC 5 g/L	****	<0,0001
20 ºC 1 g/L vs. 37 ºC 5 g/L	****	<0,0001
20 ºC 1 g/L vs. 20 ºC 15 g/L	****	<0,0001
20 ºC 1 g/L vs. 28 ºC 15 g/L	****	<0,0001
20 ºC 1 g/L vs. 37 ºC 15 g/L	****	<0,0001
20 ºC 1 g/L vs. 20 ºC 34 g/L	****	<0,0001
20 ºC 1 g/L vs. 28 ºC 34 g/L	****	<0,0001
20 ºC 1 g/L vs. 37 ºC 34 g/L	****	<0,0001
28 ºC 1 g/L vs. 37 ºC 1 g/L	*	0.01
28 ºC 1 g/L vs. 20 ºC 5 g/L	***	0.0002
28 ºC 1 g/L vs. 28 ºC 5 g/L	ns	0.9996
28 ºC 1 g/L vs. 37 ºC 5 g/L	****	<0,0001
28 ºC 1 g/L vs. 20 ºC 15 g/L	****	<0,0001
28 ºC 1 g/L vs. 28 ºC 15 g/L	****	<0,0001
28 ºC 1 g/L vs. 37 ºC 15 g/L	****	<0,0001
28 ºC 1 g/L vs. 20 ºC 34 g/L	****	<0,0001
28 ºC 1 g/L vs. 28 ºC 34 g/L	****	<0,0001
28 ºC 1 g/L vs. 37 ºC 34 g/L	****	<0,0001
37 ºC 1 g/L vs. 20 ºC 5 g/L	ns	0.9979
37 ºC 1 g/L vs. 28 ºC 5 g/L	***	0.0005
37 ºC 1 g/L vs. 37 ºC 5 g/L	ns	0.1405
37 ºC 1 g/L vs. 20 ºC 15 g/L	ns	0.9774
37 ºC 1 g/L vs. 28 ºC 15 g/L	**	0.0057
37 ºC 1 g/L vs. 37 ºC 15 g/L	*	0.0173
37 ºC 1 g/L vs. 20 ºC 34 g/L	****	<0,0001
37 ºC 1 g/L vs. 28 ºC 34 g/L	****	<0,0001
37 ºC 1 g/L vs. 37 ºC 34 g/L	****	<0,0001
20 ºC 5 g/L vs. 28 ºC 5 g/L	****	<0,0001
20 ºC 5 g/L vs. 37 ºC 5 g/L	ns	0.722
20 ºC 5 g/L vs. 20 ºC 15 g/L	ns	>0,9999
20 ºC 5 g/L vs. 28 ºC 15 g/L	ns	0.115
20 ºC 5 g/L vs. 37 ºC 15 g/L	ns	0.2426
20 ºC 5 g/L vs. 20 ºC 34 g/L	****	<0,0001
20 ºC 5 g/L vs. 28 ºC 34 g/L	****	<0,0001
20 ºC 5 g/L vs. 37 ºC 34 g/L	****	<0,0001
28 ºC 5 g/L vs. 37 ºC 5 g/L	****	<0,0001
28 ºC 5 g/L vs. 20 ºC 15 g/L	****	<0,0001
28 ºC 5 g/L vs. 28 ºC 15 g/L	****	<0,0001
28 ºC 5 g/L vs. 37 ºC 15 g/L	****	<0,0001
28 ºC 5 g/L vs. 20 ºC 34 g/L	****	<0,0001
28 ºC 5 g/L vs. 28 ºC 34 g/L	****	<0,0001
28 ºC 5 g/L vs. 37 ºC 34 g/L	****	<0,0001
37 ºC 5 g/L vs. 20 ºC 15 g/L	ns	0.8952
37 ºC 5 g/L vs. 28 ºC 15 g/L	ns	0.9958
37 ºC 5 g/L vs. 37 ºC 15 g/L	ns	0.9999
37 ºC 5 g/L vs. 20 ºC 34 g/L	*	0.0225
37 ºC 5 g/L vs. 28 ºC 34 g/L	ns	0.075
37 ºC 5 g/L vs. 37 ºC 34 g/L	*	0.0173
20 ºC 15 g/L vs. 28 ºC 15 g/L	ns	0.2426
20 ºC 15 g/L vs. 37 ºC 15 g/L	ns	0.4378
20 ºC 15 g/L vs. 20 ºC 34 g/L	****	<0,0001
20 ºC 15 g/L vs. 28 ºC 34 g/L	***	0.0002
20 ºC 15 g/L vs. 37 ºC 34 g/L	****	<0,0001
28 ºC 15 g/L vs. 37 ºC 15 g/L	ns	>0,9999
28 ºC 15 g/L vs. 20 ºC 34 g/L	ns	0.3326
28 ºC 15 g/L vs. 28 ºC 34 g/L	ns	0.6104
28 ºC 15 g/L vs. 37 ºC 34 g/L	ns	0.2855
37 ºC 15 g/L vs. 20 ºC 34 g/L	ns	0.1701
37 ºC 15 g/L vs. 28 ºC 34 g/L	ns	0.3836
37 ºC 15 g/L vs. 37 ºC 34 g/L	ns	0.1405
20 ºC 34 g/L vs. 28 ºC 34 g/L	ns	>0,9999
20 ºC 34 g/L vs. 37 ºC 34 g/L	ns	>0,9999
28 ºC 34 g/L vs. 37 ºC 34 g/L	ns	>0,9999
48 h
20 ºC 1 g/L vs. 28 ºC 1 g/L	***	0.0002
20 ºC 1 g/L vs. 37 ºC 1 g/L	****	<0,0001
20 ºC 1 g/L vs. 20 ºC 5 g/L	****	<0,0001
20 ºC 1 g/L vs. 28 ºC 5 g/L	****	<0,0001
20 ºC 1 g/L vs. 37 ºC 5 g/L	****	<0,0001
20 ºC 1 g/L vs. 20 ºC 15 g/L	****	<0,0001
20 ºC 1 g/L vs. 28 ºC 15 g/L	****	<0,0001
20 ºC 1 g/L vs. 37 ºC 15 g/L	****	<0,0001
20 ºC 1 g/L vs. 20 ºC 34 g/L	****	<0,0001
20 ºC 1 g/L vs. 28 ºC 34 g/L	****	<0,0001
20 ºC 1 g/L vs. 37 ºC 34 g/L	****	<0,0001
28 ºC 1 g/L vs. 37 ºC 1 g/L	ns	0.9241
28 ºC 1 g/L vs. 20 ºC 5 g/L	****	<0,0001
28 ºC 1 g/L vs. 28 ºC 5 g/L	ns	0.3836
28 ºC 1 g/L vs. 37 ºC 5 g/L	****	<0,0001
28 ºC 1 g/L vs. 20 ºC 15 g/L	****	<0,0001
28 ºC 1 g/L vs. 28 ºC 15 g/L	****	<0,0001
28 ºC 1 g/L vs. 37 ºC 15 g/L	****	<0,0001
28 ºC 1 g/L vs. 20 ºC 34 g/L	****	<0,0001
28 ºC 1 g/L vs. 28 ºC 34 g/L	****	<0,0001
28 ºC 1 g/L vs. 37 ºC 34 g/L	****	<0,0001
37 ºC 1 g/L vs. 20 ºC 5 g/L	****	<0,0001
37 ºC 1 g/L vs. 28 ºC 5 g/L	ns	0.9991
37 ºC 1 g/L vs. 37 ºC 5 g/L	****	<0,0001
37 ºC 1 g/L vs. 20 ºC 15 g/L	***	0.0006
37 ºC 1 g/L vs. 28 ºC 15 g/L	****	<0,0001
37 ºC 1 g/L vs. 37 ºC 15 g/L	****	<0,0001
37 ºC 1 g/L vs. 20 ºC 34 g/L	****	<0,0001
37 ºC 1 g/L vs. 28 ºC 34 g/L	****	<0,0001
37 ºC 1 g/L vs. 37 ºC 34 g/L	****	<0,0001
20 ºC 5 g/L vs. 28 ºC 5 g/L	****	<0,0001
20 ºC 5 g/L vs. 37 ºC 5 g/L	ns	0.5523
20 ºC 5 g/L vs. 20 ºC 15 g/L	ns	0.8952
20 ºC 5 g/L vs. 28 ºC 15 g/L	ns	>0,9999
20 ºC 5 g/L vs. 37 ºC 15 g/L	ns	0.9774
20 ºC 5 g/L vs. 20 ºC 34 g/L	****	<0,0001
20 ºC 5 g/L vs. 28 ºC 34 g/L	****	<0,0001
20 ºC 5 g/L vs. 37 ºC 34 g/L	****	<0,0001
28 ºC 5 g/L vs. 37 ºC 5 g/L	****	<0,0001
28 ºC 5 g/L vs. 20 ºC 15 g/L	*	0.0173
28 ºC 5 g/L vs. 28 ºC 15 g/L	****	<0,0001
28 ºC 5 g/L vs. 37 ºC 15 g/L	****	<0,0001
28 ºC 5 g/L vs. 20 ºC 34 g/L	****	<0,0001
28 ºC 5 g/L vs. 28 ºC 34 g/L	****	<0,0001
28 ºC 5 g/L vs. 37 ºC 34 g/L	****	<0,0001
37 ºC 5 g/L vs. 20 ºC 15 g/L	*	0.01
37 ºC 5 g/L vs. 28 ºC 15 g/L	ns	0.4944
37 ºC 5 g/L vs. 37 ºC 15 g/L	ns	0.9991
37 ºC 5 g/L vs. 20 ºC 34 g/L	*	0.0173
37 ºC 5 g/L vs. 28 ºC 34 g/L	*	0.0474
37 ºC 5 g/L vs. 37 ºC 34 g/L	*	0.0225
20 ºC 15 g/L vs. 28 ºC 15 g/L	ns	0.9241
20 ºC 15 g/L vs. 37 ºC 15 g/L	ns	0.1405
20 ºC 15 g/L vs. 20 ºC 34 g/L	****	<0,0001
20 ºC 15 g/L vs. 28 ºC 34 g/L	****	<0,0001
20 ºC 15 g/L vs. 37 ºC 34 g/L	****	<0,0001
28 ºC 15 g/L vs. 37 ºC 15 g/L	ns	0.9646
28 ºC 15 g/L vs. 20 ºC 34 g/L	****	<0,0001
28 ºC 15 g/L vs. 28 ºC 34 g/L	****	<0,0001
28 ºC 15 g/L vs. 37 ºC 34 g/L	****	<0,0001
37 ºC 15 g/L vs. 20 ºC 34 g/L	***	0.0006
37 ºC 15 g/L vs. 28 ºC 34 g/L	**	0.0023
37 ºC 15 g/L vs. 37 ºC 34 g/L	***	0.0009
20 ºC 34 g/L vs. 28 ºC 34 g/L	ns	>0,9999
20 ºC 34 g/L vs. 37 ºC 34 g/L	ns	>0,9999
28 ºC 34 g/L vs. 37 ºC 34 g/L	ns	>0,9999
54 h
20 ºC 1 g/L vs. 28 ºC 1 g/L	ns	0.0933
20 ºC 1 g/L vs. 37 ºC 1 g/L	ns	0.2855
20 ºC 1 g/L vs. 20 ºC 5 g/L	****	<0,0001
20 ºC 1 g/L vs. 28 ºC 5 g/L	****	<0,0001
20 ºC 1 g/L vs. 37 ºC 5 g/L	****	<0,0001
20 ºC 1 g/L vs. 20 ºC 15 g/L	****	<0,0001
20 ºC 1 g/L vs. 28 ºC 15 g/L	****	<0,0001
20 ºC 1 g/L vs. 37 ºC 15 g/L	****	<0,0001
20 ºC 1 g/L vs. 20 ºC 34 g/L	****	<0,0001
20 ºC 1 g/L vs. 28 ºC 34 g/L	****	<0,0001
20 ºC 1 g/L vs. 37 ºC 34 g/L	****	<0,0001
28 ºC 1 g/L vs. 37 ºC 1 g/L	ns	>0,9999
28 ºC 1 g/L vs. 20 ºC 5 g/L	****	<0,0001
28 ºC 1 g/L vs. 28 ºC 5 g/L	ns	0.3326
28 ºC 1 g/L vs. 37 ºC 5 g/L	****	<0,0001
28 ºC 1 g/L vs. 20 ºC 15 g/L	****	<0,0001
28 ºC 1 g/L vs. 28 ºC 15 g/L	****	<0,0001
28 ºC 1 g/L vs. 37 ºC 15 g/L	****	<0,0001
28 ºC 1 g/L vs. 20 ºC 34 g/L	****	<0,0001
28 ºC 1 g/L vs. 28 ºC 34 g/L	****	<0,0001
28 ºC 1 g/L vs. 37 ºC 34 g/L	****	<0,0001
37 ºC 1 g/L vs. 20 ºC 5 g/L	****	<0,0001
37 ºC 1 g/L vs. 28 ºC 5 g/L	ns	0.115
37 ºC 1 g/L vs. 37 ºC 5 g/L	****	<0,0001
37 ºC 1 g/L vs. 20 ºC 15 g/L	****	<0,0001
37 ºC 1 g/L vs. 28 ºC 15 g/L	****	<0,0001
37 ºC 1 g/L vs. 37 ºC 15 g/L	****	<0,0001
37 ºC 1 g/L vs. 20 ºC 34 g/L	****	<0,0001
37 ºC 1 g/L vs. 28 ºC 34 g/L	****	<0,0001
37 ºC 1 g/L vs. 37 ºC 34 g/L	****	<0,0001
20 ºC 5 g/L vs. 28 ºC 5 g/L	****	<0,0001
20 ºC 5 g/L vs. 37 ºC 5 g/L	ns	0.9979
20 ºC 5 g/L vs. 20 ºC 15 g/L	ns	0.3326
20 ºC 5 g/L vs. 28 ºC 15 g/L	ns	0.8952
20 ºC 5 g/L vs. 37 ºC 15 g/L	ns	>0,9999
20 ºC 5 g/L vs. 20 ºC 34 g/L	**	0.0012
20 ºC 5 g/L vs. 28 ºC 34 g/L	**	0.0012
20 ºC 5 g/L vs. 37 ºC 34 g/L	**	0.0012
28 ºC 5 g/L vs. 37 ºC 5 g/L	****	<0,0001
28 ºC 5 g/L vs. 20 ºC 15 g/L	***	0.0002
28 ºC 5 g/L vs. 28 ºC 15 g/L	****	<0,0001
28 ºC 5 g/L vs. 37 ºC 15 g/L	****	<0,0001
28 ºC 5 g/L vs. 20 ºC 34 g/L	****	<0,0001
28 ºC 5 g/L vs. 28 ºC 34 g/L	****	<0,0001
28 ºC 5 g/L vs. 37 ºC 34 g/L	****	<0,0001
37 ºC 5 g/L vs. 20 ºC 15 g/L	*	0.029
37 ºC 5 g/L vs. 28 ºC 15 g/L	ns	0.2855
37 ºC 5 g/L vs. 37 ºC 15 g/L	ns	0.9999
37 ºC 5 g/L vs. 20 ºC 34 g/L	*	0.0372
37 ºC 5 g/L vs. 28 ºC 34 g/L	*	0.0372
37 ºC 5 g/L vs. 37 ºC 34 g/L	*	0.0372
20 ºC 15 g/L vs. 28 ºC 15 g/L	ns	0.9991
20 ºC 15 g/L vs. 37 ºC 15 g/L	ns	0.2041
20 ºC 15 g/L vs. 20 ºC 34 g/L	****	<0,0001
20 ºC 15 g/L vs. 28 ºC 34 g/L	****	<0,0001
20 ºC 15 g/L vs. 37 ºC 34 g/L	****	<0,0001
28 ºC 15 g/L vs. 37 ºC 15 g/L	ns	0.773
28 ºC 15 g/L vs. 20 ºC 34 g/L	****	<0,0001
28 ºC 15 g/L vs. 28 ºC 34 g/L	****	<0,0001
28 ºC 15 g/L vs. 37 ºC 34 g/L	****	<0,0001
37 ºC 15 g/L vs. 20 ºC 34 g/L	**	0.0031
37 ºC 15 g/L vs. 28 ºC 34 g/L	**	0.0031
37 ºC 15 g/L vs. 37 ºC 34 g/L	**	0.0031
20 ºC 34 g/L vs. 28 ºC 34 g/L	ns	>0,9999
20 ºC 34 g/L vs. 37 ºC 34 g/L	ns	>0,9999
28 ºC 34 g/L vs. 37 ºC 34 g/L	ns	>0,9999
72 h
20 ºC 1 g/L vs. 28 ºC 1 g/L	ns	0.9991
20 ºC 1 g/L vs. 37 ºC 1 g/L	ns	0.9996
20 ºC 1 g/L vs. 20 ºC 5 g/L	****	<0,0001
20 ºC 1 g/L vs. 28 ºC 5 g/L	**	0.0017
20 ºC 1 g/L vs. 37 ºC 5 g/L	****	<0,0001
20 ºC 1 g/L vs. 20 ºC 15 g/L	****	<0,0001
20 ºC 1 g/L vs. 28 ºC 15 g/L	****	<0,0001
20 ºC 1 g/L vs. 37 ºC 15 g/L	****	<0,0001
20 ºC 1 g/L vs. 20 ºC 34 g/L	****	<0,0001
20 ºC 1 g/L vs. 28 ºC 34 g/L	****	<0,0001
20 ºC 1 g/L vs. 37 ºC 34 g/L	****	<0,0001
28 ºC 1 g/L vs. 37 ºC 1 g/L	ns	>0,9999
28 ºC 1 g/L vs. 20 ºC 5 g/L	****	<0,0001
28 ºC 1 g/L vs. 28 ºC 5 g/L	*	0.0372
28 ºC 1 g/L vs. 37 ºC 5 g/L	****	<0,0001
28 ºC 1 g/L vs. 20 ºC 15 g/L	****	<0,0001
28 ºC 1 g/L vs. 28 ºC 15 g/L	****	<0,0001
28 ºC 1 g/L vs. 37 ºC 15 g/L	****	<0,0001
28 ºC 1 g/L vs. 20 ºC 34 g/L	****	<0,0001
28 ºC 1 g/L vs. 28 ºC 34 g/L	****	<0,0001
28 ºC 1 g/L vs. 37 ºC 34 g/L	****	<0,0001
37 ºC 1 g/L vs. 20 ºC 5 g/L	****	<0,0001
37 ºC 1 g/L vs. 28 ºC 5 g/L	*	0.029
37 ºC 1 g/L vs. 37 ºC 5 g/L	****	<0,0001
37 ºC 1 g/L vs. 20 ºC 15 g/L	****	<0,0001
37 ºC 1 g/L vs. 28 ºC 15 g/L	****	<0,0001
37 ºC 1 g/L vs. 37 ºC 15 g/L	****	<0,0001
37 ºC 1 g/L vs. 20 ºC 34 g/L	****	<0,0001
37 ºC 1 g/L vs. 28 ºC 34 g/L	****	<0,0001
37 ºC 1 g/L vs. 37 ºC 34 g/L	****	<0,0001
20 ºC 5 g/L vs. 28 ºC 5 g/L	****	<0,0001
20 ºC 5 g/L vs. 37 ºC 5 g/L	ns	>0,9999
20 ºC 5 g/L vs. 20 ºC 15 g/L	ns	0.5523
20 ºC 5 g/L vs. 28 ºC 15 g/L	*	0.0173
20 ºC 5 g/L vs. 37 ºC 15 g/L	ns	>0,9999
20 ºC 5 g/L vs. 20 ºC 34 g/L	ns	0.1701
20 ºC 5 g/L vs. 28 ºC 34 g/L	ns	0.1701
20 ºC 5 g/L vs. 37 ºC 34 g/L	ns	0.1701
28 ºC 5 g/L vs. 37 ºC 5 g/L	****	<0,0001
28 ºC 5 g/L vs. 20 ºC 15 g/L	****	<0,0001
28 ºC 5 g/L vs. 28 ºC 15 g/L	****	<0,0001
28 ºC 5 g/L vs. 37 ºC 15 g/L	****	<0,0001
28 ºC 5 g/L vs. 20 ºC 34 g/L	****	<0,0001
28 ºC 5 g/L vs. 28 ºC 34 g/L	****	<0,0001
28 ºC 5 g/L vs. 37 ºC 34 g/L	****	<0,0001
37 ºC 5 g/L vs. 20 ºC 15 g/L	ns	0.773
37 ºC 5 g/L vs. 28 ºC 15 g/L	*	0.0474
37 ºC 5 g/L vs. 37 ºC 15 g/L	ns	>0,9999
37 ºC 5 g/L vs. 20 ºC 34 g/L	ns	0.075
37 ºC 5 g/L vs. 28 ºC 34 g/L	ns	0.075
37 ºC 5 g/L vs. 37 ºC 34 g/L	ns	0.075
20 ºC 15 g/L vs. 28 ºC 15 g/L	ns	0.9471
20 ºC 15 g/L vs. 37 ºC 15 g/L	ns	0.773
20 ºC 15 g/L vs. 20 ºC 34 g/L	****	<0,0001
20 ºC 15 g/L vs. 28 ºC 34 g/L	****	<0,0001
20 ºC 15 g/L vs. 37 ºC 34 g/L	****	<0,0001
28 ºC 15 g/L vs. 37 ºC 15 g/L	*	0.0474
28 ºC 15 g/L vs. 20 ºC 34 g/L	****	<0,0001
28 ºC 15 g/L vs. 28 ºC 34 g/L	****	<0,0001
28 ºC 15 g/L vs. 37 ºC 34 g/L	****	<0,0001
37 ºC 15 g/L vs. 20 ºC 34 g/L	ns	0.075
37 ºC 15 g/L vs. 28 ºC 34 g/L	ns	0.075
37 ºC 15 g/L vs. 37 ºC 34 g/L	ns	0.075
20 ºC 34 g/L vs. 28 ºC 34 g/L	ns	>0,9999
20 ºC 34 g/L vs. 37 ºC 34 g/L	ns	>0,9999
28 ºC 34 g/L vs. 37 ºC 34 g/L	ns	>0,9999

## Sheet: C
		Šídák's multiple comparisons test	Summary	Adjusted P Value		Šídák's multiple comparisons test	Summary	Adjusted P Value
A. griffini (Water + Salt vs PYG Medium + salt)
Figure 2 vs Figure 4 comparisson after 72 hours of incubation		1 g/L				5 g/L
		20 ºC				20 ºC
		72 h	****	<0,0001		72 h	****	<0,0001
		28 ºC				28 ºC
		72 h	****	<0,0001		72 h	****	<0,0001
		37 ºC				37 ºC
		72 h	****	<0,0001		72 h	****	<0,0001
		Šídák's multiple comparisons test	Summary	Adjusted P Value		Šídák's multiple comparisons test	Summary	Adjusted P Value
		15 g/L				34 g/L
		20 ºC				20 ºC
		72 h	****	<0,0001		72 h	ns	0.5458
		28 ºC				28 ºC
		72 h	****	<0,0001		72 h	***	0.0004
		37 ºC				37 ºC
		72 h	****	<0,0001		72 h	*	0.0396
